# Supplementary material for: Decacarbonyl-1κ3 C,2κ3 C,3κ4 C-bis­[tris­(3-chloro­phen­yl)phosphine]-1κP,2κP-triangulo-triruthenium(0) monohydrate
Source: Acta Crystallogr Sect E Struct Rep Online. 2010 Apr 28;66(Pt 5):m583–4. doi: 10.1107/S1600536810013838 (PMC2979284; doi:10.1107/S1600536810013838)
Supplement: Supplementary file 1 [file e-66-0m583-sup1.cif]

##############################################################################
###                                                                        ###
###        Electronic paper (Acta Crystallographica Section E)             ###
###                                                                        ###
##############################################################################
#                                                                            #
# This CIF contains the data in a paper accepted for publication in Acta     #
# Crystallographica Section E. It conforms to the requirements of Notes      #
# for Authors for Section E, and has been peer reviewed under the auspices   #
# of the IUCr Commission on Journals.                                        #
#                                                                            #
# Full details of the Crystallographic Information File format               #
# are given in the paper "The Crystallographic Information File (CIF):       #
# a New Standard Archive File for Crystallography" by S. R. Hall, F. H.      #
# Allen and I. D. Brown [Acta Cryst. (1991), A47, 655-685].                  #
#                                                                            #
# The current version of the core CIF dictionary is obtainable from          #
# ftp://ftp.iucr.org/pub/cif_core.dic. The current version number is 2.4.    #
#                                                                            #
# Software is freely available for graphical display of the structure(s) in  #
# this CIF.  For information consult the CIF home page http://www.iucr.org/  #
# cif/home.html                                                              #
#                                                                            #
# This file may be used for bona fide research purposes within the           #
# scientific community so long as proper attribution is given to the journal # 
# article from which it was obtained.                                        #
#                                                                            #
##############################################################################
                                             
data_global
_audit_creation_method     'form.cif (version 2.0)'
_journal_data_validation_number     ?
_journal_date_recd_electronic     2010-03-24
_journal_date_accepted     2010-04-14
_journal_name_full     'Acta Crystallographica, Section E'
_journal_year     2010
_journal_volume     66
_journal_issue      5
_journal_page_first     m583
_journal_page_last     m584
_journal_paper_category     QM
_journal_coeditor_code     SJ2763
_publ_contact_author_name     'Omar bin Shawkataly'
_publ_contact_author_address
;
      Chemical Sciences Programme
      School of Distance Education
      Universiti Sains Malaysia
      11800 USM, Penang
      Malaysia
;
_publ_contact_author_email     'omarsa@usm.my'
_publ_contact_author_fax     '+60-4-657-6000'
_publ_contact_author_phone     '+60-4-653-3936'
_publ_section_title
;\
Decacarbonyl-1\k^3^<i>C</i>,2\k^3^<i>C</i>,3\k^4^<i>C</i>-bis[tris(3-\
chlorophenyl)phosphine]-1\k<i>P</i>,2\k<i>P</i>-<i>triangulo</i>-\
triruthenium(0) monohydrate
;
loop_
    _publ_author_name
    _publ_author_footnote
    _publ_author_address
    'Omar bin Shawkataly'
;
      On secondment to: Multimedia University, Melaka Campus,
      Jalan Ayer Keroh Lama, 74750 Melaka, Malaysia.
;
;
      Chemical Sciences Programme
      School of Distance Education
      Universiti Sains Malaysia
      11800 USM, Penang
      Malaysia
;
    'Mohd. Aslam A. Pankhi' ?
;
      Chemical Sciences Programme
      School of Distance Education
      Universiti Sains Malaysia
      11800 USM, Penang
      Malaysia
;
    'Chin Sing Yeap'
;
      Thomson Reuters ResearcherID: A-5523-2009.
;
;
      X-ray Crystallography Unit
      School of Physics
      Universiti Sains Malaysia
      11800 USM, Penang
      Malaysia
;
    'Hoong-Kun Fun'
;
      Thomson Reuters ResearcherID: A-3561-2009.
      Additional correspondence author, e-mail: hkfun@usm.my.
;
;     X-ray Crystallography Unit
      School of Physics
      Universiti Sains Malaysia
      11800 USM, Penang
      Malaysia
;
data_I
_audit_creation_method     SHELXL-97
_chemical_name_systematic
;
Decacarbonyl-1\k^3^<i>C</i>,2\k^3^<i>C</i>,3\k^4^<i>C</i>-bis[tris(3-
chlorophenyl)phosphine]-1\k<i>P</i>,2\k<i>P</i>-<i>triangulo</i>-triruthenium(0)
monohydrate
;
_chemical_name_common     ?
_chemical_formula_moiety     'C46 H24 Cl6 O10 P2 Ru3, H2 O'
_chemical_formula_sum     'C46 H26 Cl6 O11 P2 Ru3'
_chemical_formula_iupac     '[Ru3 (C18 H12 Cl3 P)2 (C O)10], H2 O'
_chemical_formula_weight     1332.52
_chemical_melting_point     ?
_symmetry_cell_setting     triclinic
_symmetry_space_group_name_H-M     'P -1'
_symmetry_space_group_name_Hall     '-P 1'
loop_
    _symmetry_equiv_pos_as_xyz
    'x, y, z'
    '-x, -y, -z'
_cell_length_a     10.80630(10)
_cell_length_b     10.98410(10)
_cell_length_c     21.3087(2)
_cell_angle_alpha     76.5430(10)
_cell_angle_beta     89.7660(10)
_cell_angle_gamma     89.3940(10)
_cell_volume     2459.71(4)
_cell_formula_units_Z     2
_cell_measurement_reflns_used     9887
_cell_measurement_theta_min     2.34
_cell_measurement_theta_max     32.54
_cell_measurement_temperature     100.00(10)
_exptl_crystal_description     'plate'
_exptl_crystal_colour     'brown'
_exptl_crystal_size_max     0.32
_exptl_crystal_size_mid     0.17
_exptl_crystal_size_min     0.06
_exptl_crystal_density_diffrn     1.799
_exptl_crystal_density_meas     ?
_exptl_crystal_density_method     'not measured'
_exptl_crystal_F_000     1308
_exptl_absorpt_coefficient_mu     1.359
_exptl_absorpt_correction_type     'multi-scan'
_exptl_absorpt_process_details     '(<i>SADABS</i>; Bruker, 2009)'
_exptl_absorpt_correction_T_min     0.6672
_exptl_absorpt_correction_T_max     0.9193
_exptl_special_details
;
The crystal was placed in the cold stream of an Oxford Cryosystems Cobra
open-flow nitrogen cryostat (Cosier & Glazer, 1986) operating at 100.0 (1) K.
;
_diffrn_ambient_temperature     100
_diffrn_radiation_type     MoK\a
_diffrn_radiation_wavelength     0.71073
_diffrn_radiation_source     'fine-focus sealed tube'
_diffrn_radiation_monochromator     graphite
_diffrn_measurement_device_type
;
Bruker SMART APEXII CCD area-detector diffractometer
;
_diffrn_measurement_method     '\f and \w scans'
_diffrn_detector_area_resol_mean     ?
_diffrn_reflns_number     76122
_diffrn_reflns_av_R_equivalents     0.0366
_diffrn_reflns_av_sigmaI/netI     0.0409
_diffrn_reflns_theta_min     2.12
_diffrn_reflns_theta_max     32.69
_diffrn_reflns_theta_full     32.69
_diffrn_measured_fraction_theta_max     0.990
_diffrn_measured_fraction_theta_full     0.990
_diffrn_reflns_limit_h_min     -15
_diffrn_reflns_limit_h_max     16
_diffrn_reflns_limit_k_min     -16
_diffrn_reflns_limit_k_max     16
_diffrn_reflns_limit_l_min     -32
_diffrn_reflns_limit_l_max     32
_diffrn_standards_number     0
_diffrn_standards_interval_count     .
_diffrn_standards_interval_time     .
_diffrn_standards_decay_%     ?
_refine_special_details
;
Refinement of <i>F</i>^2^ against ALL reflections. The weighted <i>R</i>-factor
wR and goodness of fit <i>S</i> are based on <i>F</i>^2^, conventional
<i>R</i>-factors <i>R</i> are based on <i>F</i>, with <i>F</i> set to zero for
negative <i>F</i>^2^. The threshold expression of <i>F</i>^2^ >
\s(<i>F</i>^2^) is used only for calculating <i>R</i>-factors(gt) etc. and is
not relevant to the choice of reflections for refinement. <i>R</i>-factors
based on <i>F</i>^2^ are statistically about twice as large as those based on
<i>F</i>, and <i>R</i>- factors based on ALL data will be even larger.
;
_reflns_number_total     17915
_reflns_number_gt     13849
_reflns_threshold_expression     I>2\s(I)
_refine_ls_structure_factor_coef     Fsqd
_refine_ls_matrix_type     full
_refine_ls_R_factor_all     0.0609
_refine_ls_R_factor_gt     0.0439
_refine_ls_wR_factor_gt     0.1203
_refine_ls_wR_factor_ref     0.1318
_refine_ls_goodness_of_fit_ref     1.071
_refine_ls_restrained_S_all     1.062
_refine_ls_number_reflns     17915
_refine_ls_number_parameters     735
_refine_ls_number_restraints     301
_refine_ls_hydrogen_treatment     constr
_refine_ls_weighting_scheme     calc
_refine_ls_weighting_details
         'calc w=1/[\s^2^(Fo^2^)+(0.0658P)^2^+3.5923P] where P=(Fo^2^+2Fc^2^)/3'
_atom_sites_solution_hydrogens     geom
_atom_sites_solution_primary     direct
_atom_sites_solution_secondary     difmap
_refine_ls_shift/su_max     0.001
_refine_ls_shift/su_mean     0.000
_refine_diff_density_max     3.286
_refine_diff_density_min     -1.174
_refine_ls_extinction_method     none
_refine_ls_extinction_coef     ?
loop_
    _atom_type_symbol
    _atom_type_description
    _atom_type_scat_dispersion_real
    _atom_type_scat_dispersion_imag
    _atom_type_scat_source
    'C' 'C' 0.0033 0.0016
                         'International Tables Vol C Tables 4.2.6.8 and 6.1.1.4'
    'H' 'H' 0.0000 0.0000
                         'International Tables Vol C Tables 4.2.6.8 and 6.1.1.4'
    'O' 'O' 0.0106 0.0060
                         'International Tables Vol C Tables 4.2.6.8 and 6.1.1.4'
    'P' 'P' 0.1023 0.0942
                         'International Tables Vol C Tables 4.2.6.8 and 6.1.1.4'
    'Cl' 'Cl' 0.1484 0.1585
                         'International Tables Vol C Tables 4.2.6.8 and 6.1.1.4'
    'Ru' 'Ru' -1.2594 0.8363
                         'International Tables Vol C Tables 4.2.6.8 and 6.1.1.4'
_computing_data_collection     'APEX2 (Bruker, 2009)'
_computing_cell_refinement     'SAINT (Bruker, 2009)'
_computing_data_reduction     'SAINT (Bruker, 2009)'
_computing_structure_solution     'SHELXTL (Sheldrick, 2008)'
_computing_structure_refinement     'SHELXTL (Sheldrick, 2008)'
_computing_molecular_graphics     'SHELXTL (Sheldrick, 2008)'
_computing_publication_material
;
SHELXTL (Sheldrick, 2008) and PLATON (Spek, 2009)
;
loop_
    _atom_site_type_symbol
    _atom_site_label
    _atom_site_fract_x
    _atom_site_fract_y
    _atom_site_fract_z
    _atom_site_U_iso_or_equiv
    _atom_site_adp_type
    _atom_site_calc_flag
    _atom_site_refinement_flags
    _atom_site_occupancy
    _atom_site_disorder_assembly
    _atom_site_disorder_group
    Ru Ru1 0.45268(2) 0.36474(2) 0.214149(11) 0.01749(5) Uani d . 1 A .
    Ru Ru2 0.60936(2) 0.17230(2) 0.286321(11) 0.01872(6) Uani d . 1 A .
    Ru Ru3 0.44475(2) 0.11772(2) 0.191744(12) 0.02019(6) Uani d . 1 . .
    Cl Cl1 0.16663(12) 0.42852(9) -0.07879(5) 0.0476(3) Uani d . 1 . .
    Cl Cl2 0.14701(8) 0.93629(7) 0.00295(4) 0.02769(15) Uani d . 1 . .
    Cl Cl4 1.13649(9) -0.06793(10) 0.16900(5) 0.0418(2) Uani d . 1 . .
    Cl Cl6 1.16192(10) -0.12800(10) 0.47584(4) 0.0423(2) Uani d . 1 . .
    P P1 0.28728(7) 0.48755(7) 0.16272(4) 0.01911(14) Uani d . 1 . .
    P P2 0.75116(8) 0.00875(7) 0.32315(4) 0.02300(15) Uani d . 1 . .
    O O1 0.5710(2) 0.3911(2) 0.08039(11) 0.0309(5) Uani d . 1 A .
    O O2 0.6057(3) 0.5704(3) 0.24798(15) 0.0492(8) Uani d . 1 A .
    O O3 0.3192(2) 0.3164(3) 0.34537(11) 0.0330(5) Uani d . 1 A .
    O O4 0.6561(3) 0.2972(3) 0.39650(13) 0.0413(7) Uani d . 1 B .
    O O5 0.8051(2) 0.3200(2) 0.19454(12) 0.0319(5) Uani d . 1 B .
    O O6 0.4048(2) 0.0190(3) 0.36790(12) 0.0350(6) Uani d . 1 B .
    O O7 0.2023(2) 0.1273(3) 0.26728(12) 0.0308(5) Uani d . 1 . .
    O O8 0.3188(2) 0.1585(3) 0.06025(12) 0.0340(5) Uani d . 1 . .
    O O9 0.4278(3) -0.1672(3) 0.22420(19) 0.0513(9) Uani d . 1 . .
    O O10 0.6986(2) 0.1230(2) 0.12431(12) 0.0322(5) Uani d . 1 . .
    C C1 0.1917(3) 0.4178(3) 0.10969(15) 0.0229(6) Uani d . 1 A .
    C C2 0.2085(3) 0.4516(3) 0.04299(16) 0.0264(6) Uani d . 1 . .
    H H2A 0.2638 0.5143 0.0247 0.032 Uiso calc R 1 A .
    C C3 0.1416(4) 0.3905(3) 0.00433(18) 0.0319(7) Uani d . 1 A .
    C C4 0.0565(4) 0.3000(3) 0.0293(2) 0.0396(9) Uani d . 1 . .
    H H4A 0.0110 0.2622 0.0022 0.048 Uiso calc R 1 A .
    C C5 0.0396(3) 0.2659(3) 0.0955(2) 0.0392(9) Uani d . 1 A .
    H H5A -0.0180 0.2049 0.1130 0.047 Uiso calc R 1 . .
    C C6 0.1082(3) 0.3222(3) 0.13611(19) 0.0315(7) Uani d . 1 . .
    H H6A 0.0987 0.2965 0.1806 0.038 Uiso calc R 1 A .
    C C7 0.3280(3) 0.6392(3) 0.10949(14) 0.0200(5) Uani d . 1 A .
    C C8 0.2342(3) 0.7205(3) 0.08113(15) 0.0219(5) Uani d . 1 . .
    H H8A 0.1518 0.6993 0.0901 0.026 Uiso calc R 1 A .
    C C9 0.2634(3) 0.8338(3) 0.03938(14) 0.0220(5) Uani d . 1 A .
    C C10 0.3862(3) 0.8684(3) 0.02664(16) 0.0259(6) Uani d . 1 . .
    H H10A 0.4051 0.9450 -0.0008 0.031 Uiso calc R 1 A .
    C C11 0.4792(3) 0.7879(3) 0.05508(16) 0.0280(6) Uani d . 1 A .
    H H11A 0.5615 0.8100 0.0467 0.034 Uiso calc R 1 . .
    C C12 0.4506(3) 0.6733(3) 0.09642(15) 0.0240(6) Uani d . 1 . .
    H H12A 0.5140 0.6194 0.1154 0.029 Uiso calc R 1 A .
    Cl Cl3A 0.2009(2) 0.7404(2) 0.34772(10) 0.0659(7) Uani d P 0.671(3) A 1
    Cl Cl3B -0.1486(3) 0.5340(3) 0.29616(17) 0.0448(9) Uani d P 0.329(3) A 2
    C C13A 0.1723(8) 0.5374(15) 0.2151(6) 0.0208(15) Uani d PDU 0.671(3) A 1
    C C14A 0.2198(6) 0.6039(10) 0.2575(4) 0.0280(15) Uani d PDU 0.671(3) A 1
    H H14A 0.3044 0.6184 0.2580 0.034 Uiso calc PR 0.671(3) A 1
    C C15A 0.1417(7) 0.6491(6) 0.2994(3) 0.0332(11) Uani d PDU 0.671(3) A 1
    C C16A 0.0163(7) 0.6236(7) 0.3013(3) 0.0423(15) Uani d PDU 0.671(3) A 1
    H H16A -0.0354 0.6506 0.3304 0.051 Uiso calc PR 0.671(3) A 1
    C C17A -0.0308(6) 0.5572(6) 0.2591(3) 0.0378(13) Uani d PDU 0.671(3) A 1
    H H17A -0.1150 0.5403 0.2597 0.045 Uiso calc PR 0.671(3) A 1
    C C18A 0.0456(6) 0.5157(8) 0.2160(4) 0.0255(13) Uani d PDU 0.671(3) A 1
    H H18A 0.0120 0.4728 0.1874 0.031 Uiso calc PR 0.671(3) A 1
    C C13B 0.1952(15) 0.545(3) 0.2260(12) 0.021(3) Uani d PDU 0.329(3) A 2
    C C18B 0.2578(12) 0.6063(19) 0.2661(9) 0.027(3) Uani d PDU 0.329(3) A 2
    H H18B 0.3423 0.6202 0.2604 0.032 Uiso calc PR 0.329(3) A 2
    C C17B 0.1954(12) 0.6473(15) 0.3147(7) 0.041(3) Uani d PD 0.329(3) A 2
    H H17B 0.2376 0.6883 0.3416 0.049 Uiso calc PR 0.329(3) A 2
    C C16B 0.0685(12) 0.6259(10) 0.3225(6) 0.031(2) Uani d PD 0.329(3) A 2
    H H16B 0.0254 0.6533 0.3546 0.037 Uiso calc PR 0.329(3) A 2
    C C15B 0.0074(12) 0.5649(12) 0.2831(6) 0.0332(11) Uani d PD 0.329(3) A 2
    C C14B 0.0683(12) 0.5275(16) 0.2331(7) 0.026(3) Uani d PD 0.329(3) A 2
    H H14B 0.0246 0.4914 0.2047 0.031 Uiso calc PR 0.329(3) A 2
    C C19 0.8164(3) -0.0659(3) 0.26168(15) 0.0236(6) Uani d . 1 B .
    C C20 0.9393(3) -0.0454(3) 0.24270(15) 0.0246(6) Uani d . 1 . .
    H H20A 0.9911 -0.0011 0.2640 0.030 Uiso calc R 1 B .
    C C21 0.9835(3) -0.0919(3) 0.19156(16) 0.0264(6) Uani d . 1 B .
    C C22 0.9099(4) -0.1590(3) 0.15907(18) 0.0329(7) Uani d . 1 . .
    H H22A 0.9420 -0.1900 0.1252 0.039 Uiso calc R 1 B .
    C C23 0.7880(4) -0.1793(4) 0.1777(2) 0.0389(9) Uani d . 1 B .
    H H23A 0.7368 -0.2239 0.1563 0.047 Uiso calc R 1 . .
    C C24 0.7421(3) -0.1331(3) 0.2284(2) 0.0364(8) Uani d . 1 . .
    H H24A 0.6599 -0.1472 0.2406 0.044 Uiso calc R 1 B .
    Cl Cl5A 0.48872(18) -0.43467(14) 0.39917(8) 0.0446(5) Uani d PD 0.628(3) B 1
    C C25A 0.6765(9) -0.1170(8) 0.3814(4) 0.0241(18) Uani d PDU 0.628(3) B 1
    C C26A 0.6287(6) -0.2256(5) 0.3696(2) 0.0277(10) Uani d PDU 0.628(3) B 1
    H H26A 0.6469 -0.2486 0.3312 0.033 Uiso calc PR 0.628(3) B 1
    C C27A 0.5526(6) -0.3006(5) 0.4159(3) 0.0318(11) Uani d PDU 0.628(3) B 1
    C C28A 0.5279(6) -0.2715(5) 0.4748(3) 0.0331(12) Uani d PDU 0.628(3) B 1
    H H28A 0.4780 -0.3227 0.5053 0.040 Uiso calc PR 0.628(3) B 1
    C C29A 0.5788(10) -0.1652(9) 0.4867(4) 0.030(2) Uani d PDU 0.628(3) B 1
    H H29A 0.5655 -0.1452 0.5262 0.036 Uiso calc PR 0.628(3) B 1
    C C30A 0.650(2) -0.0878(13) 0.4403(7) 0.029(3) Uani d PDU 0.628(3) B 1
    H H30A 0.6806 -0.0143 0.4485 0.035 Uiso calc PR 0.628(3) B 1
    Cl Cl5B 0.6595(4) -0.4829(2) 0.44587(18) 0.0621(12) Uani d PDU 0.372(3) B 2
    C C25B 0.6996(14) -0.1120(12) 0.3943(7) 0.018(2) Uani d PDU 0.372(3) B 2
    C C26B 0.7019(10) -0.2373(8) 0.3936(4) 0.0294(18) Uani d PDU 0.372(3) B 2
    H H26B 0.7337 -0.2632 0.3582 0.035 Uiso calc PR 0.372(3) B 2
    C C27B 0.6550(11) -0.3260(8) 0.4475(5) 0.038(2) Uani d PDU 0.372(3) B 2
    C C28B 0.6025(10) -0.2900(9) 0.4995(5) 0.033(2) Uani d PDU 0.372(3) B 2
    H H28B 0.5672 -0.3486 0.5333 0.040 Uiso calc PR 0.372(3) B 2
    C C29B 0.6037(15) -0.1649(11) 0.5003(6) 0.023(3) Uani d PDU 0.372(3) B 2
    H H29B 0.5700 -0.1385 0.5352 0.027 Uiso calc PR 0.372(3) B 2
    C C30B 0.655(3) -0.0781(19) 0.4491(11) 0.017(3) Uani d PDU 0.372(3) B 2
    H H30B 0.6600 0.0051 0.4517 0.021 Uiso calc PR 0.372(3) B 2
    C C31 0.8909(3) 0.0507(3) 0.36231(14) 0.0247(6) Uani d . 1 B .
    C C32 0.9627(3) -0.0439(3) 0.40081(15) 0.0292(7) Uani d . 1 . .
    H H32A 0.9388 -0.1272 0.4085 0.035 Uiso calc R 1 B .
    C C33 1.0714(3) -0.0106(4) 0.42754(15) 0.0322(8) Uani d . 1 B .
    C C34 1.1090(3) 0.1116(4) 0.41755(16) 0.0334(7) Uani d . 1 . .
    H H34A 1.1812 0.1314 0.4365 0.040 Uiso calc R 1 B .
    C C35 1.0381(3) 0.2039(4) 0.37912(16) 0.0307(7) Uani d . 1 B .
    H H35A 1.0630 0.2868 0.3714 0.037 Uiso calc R 1 . .
    C C36 0.9292(3) 0.1742(3) 0.35158(15) 0.0267(6) Uani d . 1 . .
    H H36A 0.8818 0.2375 0.3258 0.032 Uiso calc R 1 B .
    C C37 0.5301(3) 0.3744(3) 0.13088(15) 0.0228(6) Uani d . 1 . .
    C C38 0.5456(3) 0.4933(3) 0.23579(16) 0.0287(7) Uani d . 1 . .
    C C39 0.3684(3) 0.3288(3) 0.29689(15) 0.0253(6) Uani d . 1 . .
    C C40 0.6417(3) 0.2529(3) 0.35371(16) 0.0266(6) Uani d . 1 . .
    C C41 0.7290(3) 0.2659(3) 0.22648(15) 0.0229(6) Uani d . 1 . .
    C C42 0.4764(3) 0.0766(3) 0.33450(15) 0.0252(6) Uani d . 1 . .
    C C43 0.2945(3) 0.1317(3) 0.24028(15) 0.0255(6) Uani d . 1 . .
    C C44 0.3617(3) 0.1470(3) 0.11005(16) 0.0254(6) Uani d . 1 . .
    C C45 0.4376(3) -0.0606(3) 0.21284(19) 0.0321(7) Uani d . 1 . .
    C C46 0.6089(3) 0.1238(3) 0.15216(16) 0.0260(6) Uani d . 1 . .
    O O1W 0.8593(5) 0.6098(5) 0.5004(3) 0.0412(15) Uiso d P 0.523(7) C 1
    H H1WA 0.8196 0.6088 0.4662 0.062 Uiso d PR 0.523(7) C 1
    H H2WA 0.8094 0.6336 0.5263 0.062 Uiso d PR 0.523(7) C 1
    O O2W 0.9671(4) 0.5957(4) 0.5008(2) 0.0243(12) Uiso d P 0.477(7) C 2
    H H1WB 1.0286 0.6386 0.5075 0.036 Uiso d PR 0.477(7) C 2
    H H2WB 0.9504 0.5440 0.5361 0.036 Uiso d PR 0.477(7) C 2
loop_
    _atom_site_aniso_label
    _atom_site_aniso_U_11
    _atom_site_aniso_U_22
    _atom_site_aniso_U_33
    _atom_site_aniso_U_12
    _atom_site_aniso_U_13
    _atom_site_aniso_U_23
    Ru1 0.01803(11) 0.01647(10) 0.01851(10) -0.00076(8) -0.00028(8) -0.00513(7)
    Ru2 0.01584(10) 0.01954(11) 0.02046(10) 0.00065(8) 0.00184(8) -0.00405(8)
    Ru3 0.01830(11) 0.01931(11) 0.02506(11) -0.00153(8) 0.00263(9) -0.00940(8)
    Cl1 0.0736(8) 0.0353(5) 0.0341(4) -0.0104(5) -0.0196(5) -0.0076(4)
    Cl2 0.0289(4) 0.0192(3) 0.0330(4) 0.0013(3) -0.0025(3) -0.0021(3)
    Cl4 0.0326(4) 0.0554(6) 0.0471(5) -0.0144(4) 0.0175(4) -0.0316(5)
    Cl6 0.0415(5) 0.0516(6) 0.0298(4) 0.0216(4) -0.0069(4) -0.0025(4)
    P1 0.0188(3) 0.0167(3) 0.0210(3) -0.0002(3) 0.0027(3) -0.0028(3)
    P2 0.0202(4) 0.0214(3) 0.0254(4) 0.0033(3) 0.0049(3) -0.0018(3)
    O1 0.0353(13) 0.0298(12) 0.0274(11) -0.0022(10) 0.0082(10) -0.0067(9)
    O2 0.062(2) 0.0402(16) 0.0511(17) -0.0212(15) -0.0073(15) -0.0202(13)
    O3 0.0331(13) 0.0405(14) 0.0241(11) 0.0031(11) 0.0047(10) -0.0050(10)
    O4 0.0386(15) 0.0560(18) 0.0357(14) 0.0077(13) -0.0037(12) -0.0242(13)
    O5 0.0246(12) 0.0399(14) 0.0282(11) -0.0066(10) 0.0033(9) -0.0018(10)
    O6 0.0236(12) 0.0458(15) 0.0303(12) -0.0030(11) 0.0036(10) 0.0022(11)
    O7 0.0215(11) 0.0441(14) 0.0294(11) -0.0022(10) 0.0035(9) -0.0139(10)
    O8 0.0283(12) 0.0478(15) 0.0299(12) -0.0024(11) 0.0008(10) -0.0175(11)
    O9 0.0311(14) 0.0237(13) 0.097(3) -0.0037(11) 0.0019(16) -0.0097(15)
    O10 0.0274(12) 0.0356(13) 0.0360(13) -0.0001(10) 0.0065(10) -0.0137(10)
    C1 0.0172(13) 0.0196(13) 0.0303(14) -0.0015(10) -0.0037(11) -0.0025(11)
    C2 0.0261(15) 0.0199(13) 0.0310(15) -0.0041(12) -0.0059(12) -0.0011(11)
    C3 0.0373(19) 0.0225(14) 0.0351(17) -0.0020(14) -0.0130(15) -0.0044(13)
    C4 0.0321(19) 0.0267(16) 0.058(2) -0.0052(14) -0.0191(18) -0.0043(16)
    C5 0.0213(16) 0.0271(16) 0.065(3) -0.0073(13) -0.0088(17) -0.0022(17)
    C6 0.0205(15) 0.0264(15) 0.0443(19) -0.0029(12) -0.0016(14) -0.0017(14)
    C7 0.0220(13) 0.0174(12) 0.0205(12) -0.0027(10) 0.0022(10) -0.0040(10)
    C8 0.0231(14) 0.0168(12) 0.0255(13) -0.0009(11) 0.0028(11) -0.0046(10)
    C9 0.0252(14) 0.0177(12) 0.0232(13) -0.0001(11) 0.0000(11) -0.0048(10)
    C10 0.0289(16) 0.0194(13) 0.0276(14) -0.0060(12) 0.0011(12) -0.0015(11)
    C11 0.0244(15) 0.0250(15) 0.0322(15) -0.0074(12) 0.0031(13) -0.0015(12)
    C12 0.0217(14) 0.0217(13) 0.0279(14) -0.0037(11) 0.0021(11) -0.0040(11)
    Cl3A 0.0624(12) 0.0899(15) 0.0665(12) 0.0127(10) -0.0044(9) -0.0618(12)
    Cl3B 0.0233(13) 0.0548(19) 0.059(2) 0.0030(12) 0.0115(12) -0.0201(15)
    C13A 0.023(3) 0.017(3) 0.021(4) 0.001(3) 0.001(3) -0.003(2)
    C14A 0.020(3) 0.032(3) 0.034(3) -0.001(3) 0.002(3) -0.012(2)
    C15A 0.036(3) 0.034(3) 0.033(3) 0.008(2) 0.003(2) -0.016(2)
    C16A 0.030(3) 0.061(4) 0.040(3) 0.018(3) 0.005(3) -0.020(3)
    C17A 0.027(3) 0.043(3) 0.043(3) 0.006(2) 0.006(2) -0.011(3)
    C18A 0.020(3) 0.026(3) 0.030(3) 0.003(2) 0.000(2) -0.007(3)
    C13B 0.020(6) 0.018(6) 0.025(9) -0.002(6) 0.006(6) -0.003(6)
    C18B 0.016(6) 0.025(5) 0.046(8) -0.001(6) 0.007(6) -0.022(5)
    C17B 0.021(6) 0.057(8) 0.053(8) -0.002(6) 0.007(6) -0.033(7)
    C16B 0.029(6) 0.025(5) 0.042(7) 0.007(5) 0.006(6) -0.013(5)
    C15B 0.036(3) 0.034(3) 0.033(3) 0.008(2) 0.003(2) -0.016(2)
    C14B 0.023(6) 0.028(6) 0.026(7) -0.001(5) -0.007(5) -0.004(5)
    C19 0.0219(14) 0.0192(13) 0.0296(14) 0.0034(11) 0.0028(12) -0.0055(11)
    C20 0.0268(15) 0.0253(14) 0.0221(13) -0.0013(12) 0.0033(11) -0.0061(11)
    C21 0.0251(15) 0.0279(15) 0.0267(14) -0.0007(12) 0.0040(12) -0.0071(12)
    C22 0.0363(19) 0.0311(17) 0.0349(17) 0.0039(15) -0.0010(15) -0.0154(14)
    C23 0.0309(18) 0.0313(18) 0.062(3) 0.0020(15) -0.0036(18) -0.0267(18)
    C24 0.0203(15) 0.0295(17) 0.064(2) 0.0016(13) 0.0010(16) -0.0195(17)
    Cl5A 0.0634(11) 0.0292(7) 0.0399(8) -0.0127(7) 0.0097(7) -0.0053(6)
    C25A 0.021(4) 0.030(3) 0.020(3) 0.005(2) 0.001(3) -0.003(2)
    C26A 0.035(3) 0.025(2) 0.022(2) 0.008(2) 0.004(2) -0.0041(18)
    C27A 0.040(3) 0.024(2) 0.029(2) -0.002(2) 0.004(2) -0.0021(19)
    C28A 0.043(3) 0.028(3) 0.025(2) 0.001(2) 0.010(2) 0.0014(19)
    C29A 0.036(5) 0.038(3) 0.015(3) 0.004(3) 0.000(3) -0.003(2)
    C30A 0.033(5) 0.033(4) 0.021(4) 0.000(4) -0.005(4) -0.005(3)
    Cl5B 0.092(3) 0.0191(11) 0.074(2) -0.0119(13) 0.037(2) -0.0100(12)
    C25B 0.012(5) 0.019(4) 0.023(6) 0.000(3) -0.001(4) -0.004(3)
    C26B 0.034(5) 0.025(4) 0.030(4) -0.002(4) 0.008(4) -0.008(3)
    C27B 0.047(6) 0.020(3) 0.047(5) -0.010(4) 0.022(5) -0.007(3)
    C28B 0.039(5) 0.028(4) 0.032(4) -0.009(4) 0.010(4) -0.003(3)
    C29B 0.028(6) 0.021(4) 0.018(6) -0.008(4) -0.001(4) -0.002(3)
    C30B 0.019(5) 0.020(4) 0.014(6) -0.005(4) -0.002(5) -0.008(3)
    C31 0.0232(14) 0.0313(15) 0.0190(12) 0.0069(12) 0.0046(11) -0.0051(11)
    C32 0.0314(17) 0.0344(17) 0.0206(13) 0.0096(14) 0.0046(12) -0.0044(12)
    C33 0.0270(16) 0.047(2) 0.0196(13) 0.0177(15) 0.0001(12) -0.0037(13)
    C34 0.0246(16) 0.050(2) 0.0246(15) 0.0071(15) 0.0010(13) -0.0071(14)
    C35 0.0239(15) 0.0414(19) 0.0265(15) 0.0022(14) -0.0003(12) -0.0071(13)
    C36 0.0219(14) 0.0328(16) 0.0236(13) 0.0067(13) 0.0020(11) -0.0034(12)
    C37 0.0218(14) 0.0211(13) 0.0258(13) -0.0004(11) -0.0006(11) -0.0059(11)
    C38 0.0321(17) 0.0279(15) 0.0278(15) -0.0045(13) -0.0018(13) -0.0098(12)
    C39 0.0252(15) 0.0237(14) 0.0258(14) 0.0012(12) -0.0029(12) -0.0034(11)
    C40 0.0205(14) 0.0320(16) 0.0282(14) 0.0038(12) -0.0014(12) -0.0092(12)
    C41 0.0191(13) 0.0265(14) 0.0231(13) 0.0003(11) -0.0019(11) -0.0058(11)
    C42 0.0205(14) 0.0301(15) 0.0226(13) 0.0010(12) 0.0012(11) -0.0015(11)
    C43 0.0242(15) 0.0291(15) 0.0249(13) -0.0002(12) -0.0010(12) -0.0099(12)
    C44 0.0189(13) 0.0277(15) 0.0330(15) -0.0039(12) 0.0053(12) -0.0140(12)
    C45 0.0224(15) 0.0273(16) 0.048(2) -0.0038(13) 0.0047(14) -0.0109(14)
    C46 0.0257(15) 0.0237(14) 0.0305(15) -0.0015(12) 0.0022(12) -0.0102(12)
_geom_special_details
;
All esds (except the esd in the dihedral angle between two l.s. planes) are
estimated using the full covariance matrix. The cell esds are taken into
account individually in the estimation of esds in distances, angles and
torsion angles; correlations between esds in cell parameters are only used
when they are defined by crystal symmetry. An approximate (isotropic)
treatment of cell esds is used for estimating esds involving l.s. planes.
;
loop_
    _geom_bond_atom_site_label_1
    _geom_bond_atom_site_label_2
    _geom_bond_site_symmetry_2
    _geom_bond_distance
    _geom_bond_publ_flag
    Ru1 C38 . 1.885(3) ?
    Ru1 C37 . 1.939(3) ?
    Ru1 C39 . 1.940(3) ?
    Ru1 P1 . 2.3436(8) ?
    Ru1 Ru2 . 2.8517(3) ?
    Ru1 Ru3 . 2.8645(3) ?
    Ru2 C40 . 1.889(3) ?
    Ru2 C42 . 1.934(3) ?
    Ru2 C41 . 1.939(3) ?
    Ru2 P2 . 2.3423(8) ?
    Ru2 Ru3 . 2.8634(3) ?
    Ru3 C45 . 1.908(4) ?
    Ru3 C44 . 1.920(3) ?
    Ru3 C43 . 1.945(3) ?
    Ru3 C46 . 1.956(3) ?
    Cl1 C3 . 1.743(4) ?
    Cl2 C9 . 1.739(3) ?
    Cl4 C21 . 1.725(3) ?
    Cl6 C33 . 1.745(4) ?
    P1 C13A . 1.829(9) ?
    P1 C1 . 1.833(3) ?
    P1 C7 . 1.840(3) ?
    P1 C13B . 1.889(16) ?
    P2 C25A . 1.821(9) ?
    P2 C19 . 1.834(3) ?
    P2 C31 . 1.842(3) ?
    P2 C25B . 1.855(14) ?
    O1 C37 . 1.137(4) ?
    O2 C38 . 1.149(4) ?
    O3 C39 . 1.140(4) ?
    O4 C40 . 1.141(4) ?
    O5 C41 . 1.144(4) ?
    O6 C42 . 1.141(4) ?
    O7 C43 . 1.145(4) ?
    O8 C44 . 1.139(4) ?
    O9 C45 . 1.145(4) ?
    O10 C46 . 1.136(4) ?
    C1 C2 . 1.394(5) ?
    C1 C6 . 1.406(4) ?
    C2 C3 . 1.387(5) ?
    C2 H2A . 0.9300 ?
    C3 C4 . 1.373(5) ?
    C4 C5 . 1.384(6) ?
    C4 H4A . 0.9300 ?
    C5 C6 . 1.396(5) ?
    C5 H5A . 0.9300 ?
    C6 H6A . 0.9300 ?
    C7 C8 . 1.388(4) ?
    C7 C12 . 1.390(4) ?
    C8 C9 . 1.389(4) ?
    C8 H8A . 0.9300 ?
    C9 C10 . 1.392(4) ?
    C10 C11 . 1.377(5) ?
    C10 H10A . 0.9300 ?
    C11 C12 . 1.395(4) ?
    C11 H11A . 0.9300 ?
    C12 H12A . 0.9300 ?
    Cl3A C15A . 1.725(7) ?
    Cl3B C15B . 1.732(13) ?
    C13A C14A . 1.391(9) ?
    C13A C18A . 1.392(9) ?
    C14A C15A . 1.394(8) ?
    C14A H14A . 0.9300 ?
    C15A C16A . 1.385(10) ?
    C16A C17A . 1.384(10) ?
    C16A H16A . 0.9300 ?
    C17A C18A . 1.383(8) ?
    C17A H17A . 0.9300 ?
    C18A H18A . 0.9300 ?
    C13B C14B . 1.389(14) ?
    C13B C18B . 1.389(14) ?
    C18B C17B . 1.391(13) ?
    C18B H18B . 0.9300 ?
    C17B C16B . 1.397(14) ?
    C17B H17B . 0.9300 ?
    C16B C15B . 1.366(15) ?
    C16B H16B . 0.9300 ?
    C15B C14B . 1.389(13) ?
    C14B H14B . 0.9300 ?
    C19 C20 . 1.392(4) ?
    C19 C24 . 1.398(5) ?
    C20 C21 . 1.388(4) ?
    C20 H20A . 0.9300 ?
    C21 C22 . 1.382(5) ?
    C22 C23 . 1.380(5) ?
    C22 H22A . 0.9300 ?
    C23 C24 . 1.384(6) ?
    C23 H23A . 0.9300 ?
    C24 H24A . 0.9300 ?
    Cl5A C27A . 1.743(6) ?
    C25A C26A . 1.381(9) ?
    C25A C30A . 1.393(9) ?
    C26A C27A . 1.399(7) ?
    C26A H26A . 0.9300 ?
    C27A C28A . 1.390(7) ?
    C28A C29A . 1.372(9) ?
    C28A H28A . 0.9300 ?
    C29A C30A . 1.380(10) ?
    C29A H29A . 0.9300 ?
    C30A H30A . 0.9300 ?
    Cl5B C27B . 1.731(8) ?
    C25B C26B . 1.380(13) ?
    C25B C30B . 1.388(13) ?
    C26B C27B . 1.418(11) ?
    C26B H26B . 0.9300 ?
    C27B C28B . 1.380(11) ?
    C28B C29B . 1.378(12) ?
    C28B H28B . 0.9300 ?
    C29B C30B . 1.389(12) ?
    C29B H29B . 0.9300 ?
    C30B H30B . 0.9300 ?
    C31 C36 . 1.389(5) ?
    C31 C32 . 1.395(5) ?
    C32 C33 . 1.396(5) ?
    C32 H32A . 0.9300 ?
    C33 C34 . 1.374(6) ?
    C34 C35 . 1.374(5) ?
    C34 H34A . 0.9300 ?
    C35 C36 . 1.392(5) ?
    C35 H35A . 0.9300 ?
    C36 H36A . 0.9300 ?
    O1W H1WA . 0.8499 ?
    O1W H2WA . 0.8500 ?
    O2W H1WB . 0.8499 ?
    O2W H2WB . 0.8501 ?
loop_
    _geom_angle_atom_site_label_1
    _geom_angle_atom_site_label_2
    _geom_angle_atom_site_label_3
    _geom_angle_site_symmetry_1
    _geom_angle_site_symmetry_3
    _geom_angle
    _geom_angle_publ_flag
    C38 Ru1 C37 . . 96.15(14) ?
    C38 Ru1 C39 . . 92.10(14) ?
    C37 Ru1 C39 . . 171.10(13) ?
    C38 Ru1 P1 . . 98.22(11) ?
    C37 Ru1 P1 . . 89.65(10) ?
    C39 Ru1 P1 . . 92.48(10) ?
    C38 Ru1 Ru2 . . 93.03(11) ?
    C37 Ru1 Ru2 . . 96.75(9) ?
    C39 Ru1 Ru2 . . 79.43(10) ?
    P1 Ru1 Ru2 . . 166.40(2) ?
    C38 Ru1 Ru3 . . 148.79(11) ?
    C37 Ru1 Ru3 . . 73.58(9) ?
    C39 Ru1 Ru3 . . 97.60(10) ?
    P1 Ru1 Ru3 . . 110.84(2) ?
    Ru2 Ru1 Ru3 . . 60.123(8) ?
    C40 Ru2 C42 . . 91.90(14) ?
    C40 Ru2 C41 . . 95.74(14) ?
    C42 Ru2 C41 . . 171.32(13) ?
    C40 Ru2 P2 . . 94.52(10) ?
    C42 Ru2 P2 . . 91.48(10) ?
    C41 Ru2 P2 . . 92.00(10) ?
    C40 Ru2 Ru1 . . 95.96(10) ?
    C42 Ru2 Ru1 . . 95.18(10) ?
    C41 Ru2 Ru1 . . 79.98(9) ?
    P2 Ru2 Ru1 . . 167.38(2) ?
    C40 Ru2 Ru3 . . 150.18(10) ?
    C42 Ru2 Ru3 . . 74.29(10) ?
    C41 Ru2 Ru3 . . 97.03(9) ?
    P2 Ru2 Ru3 . . 111.81(2) ?
    Ru1 Ru2 Ru3 . . 60.160(8) ?
    C45 Ru3 C44 . . 97.84(15) ?
    C45 Ru3 C43 . . 92.08(15) ?
    C44 Ru3 C43 . . 94.26(13) ?
    C45 Ru3 C46 . . 94.45(14) ?
    C44 Ru3 C46 . . 93.01(14) ?
    C43 Ru3 C46 . . 169.48(13) ?
    C45 Ru3 Ru2 . . 103.74(12) ?
    C44 Ru3 Ru2 . . 156.04(10) ?
    C43 Ru3 Ru2 . . 95.24(9) ?
    C46 Ru3 Ru2 . . 75.20(10) ?
    C45 Ru3 Ru1 . . 157.41(12) ?
    C44 Ru3 Ru1 . . 101.81(10) ?
    C43 Ru3 Ru1 . . 75.54(10) ?
    C46 Ru3 Ru1 . . 95.52(9) ?
    Ru2 Ru3 Ru1 . . 59.717(8) ?
    C13A P1 C1 . . 102.7(3) ?
    C13A P1 C7 . . 100.7(5) ?
    C1 P1 C7 . . 102.03(14) ?
    C1 P1 C13B . . 113.5(5) ?
    C7 P1 C13B . . 99.5(10) ?
    C13A P1 Ru1 . . 116.5(4) ?
    C1 P1 Ru1 . . 116.30(10) ?
    C7 P1 Ru1 . . 116.19(10) ?
    C13B P1 Ru1 . . 108.1(9) ?
    C25A P2 C19 . . 105.2(3) ?
    C25A P2 C31 . . 106.9(3) ?
    C19 P2 C31 . . 102.30(14) ?
    C19 P2 C25B . . 110.2(5) ?
    C31 P2 C25B . . 95.0(4) ?
    C25A P2 Ru2 . . 109.8(3) ?
    C19 P2 Ru2 . . 116.10(11) ?
    C31 P2 Ru2 . . 115.63(11) ?
    C25B P2 Ru2 . . 115.1(5) ?
    C2 C1 C6 . . 119.2(3) ?
    C2 C1 P1 . . 120.3(2) ?
    C6 C1 P1 . . 120.2(3) ?
    C3 C2 C1 . . 119.1(3) ?
    C3 C2 H2A . . 120.5 ?
    C1 C2 H2A . . 120.5 ?
    C4 C3 C2 . . 122.3(4) ?
    C4 C3 Cl1 . . 118.5(3) ?
    C2 C3 Cl1 . . 119.2(3) ?
    C3 C4 C5 . . 118.9(3) ?
    C3 C4 H4A . . 120.6 ?
    C5 C4 H4A . . 120.6 ?
    C4 C5 C6 . . 120.5(3) ?
    C4 C5 H5A . . 119.7 ?
    C6 C5 H5A . . 119.7 ?
    C5 C6 C1 . . 119.9(4) ?
    C5 C6 H6A . . 120.1 ?
    C1 C6 H6A . . 120.1 ?
    C8 C7 C12 . . 119.3(3) ?
    C8 C7 P1 . . 119.2(2) ?
    C12 C7 P1 . . 121.5(2) ?
    C7 C8 C9 . . 119.9(3) ?
    C7 C8 H8A . . 120.0 ?
    C9 C8 H8A . . 120.0 ?
    C8 C9 C10 . . 120.8(3) ?
    C8 C9 Cl2 . . 120.5(2) ?
    C10 C9 Cl2 . . 118.7(2) ?
    C11 C10 C9 . . 119.3(3) ?
    C11 C10 H10A . . 120.4 ?
    C9 C10 H10A . . 120.4 ?
    C10 C11 C12 . . 120.3(3) ?
    C10 C11 H11A . . 119.9 ?
    C12 C11 H11A . . 119.9 ?
    C7 C12 C11 . . 120.4(3) ?
    C7 C12 H12A . . 119.8 ?
    C11 C12 H12A . . 119.8 ?
    C14A C13A C18A . . 118.5(7) ?
    C14A C13A P1 . . 114.8(6) ?
    C18A C13A P1 . . 126.7(6) ?
    C13A C14A C15A . . 120.6(7) ?
    C13A C14A H14A . . 119.7 ?
    C15A C14A H14A . . 119.7 ?
    C16A C15A C14A . . 120.4(6) ?
    C16A C15A Cl3A . . 119.7(5) ?
    C14A C15A Cl3A . . 119.8(6) ?
    C17A C16A C15A . . 118.9(5) ?
    C17A C16A H16A . . 120.6 ?
    C15A C16A H16A . . 120.6 ?
    C18A C17A C16A . . 121.0(6) ?
    C18A C17A H17A . . 119.5 ?
    C16A C17A H17A . . 119.5 ?
    C17A C18A C13A . . 120.6(7) ?
    C17A C18A H18A . . 119.7 ?
    C13A C18A H18A . . 119.7 ?
    C14B C13B C18B . . 119.6(12) ?
    C14B C13B P1 . . 122.2(10) ?
    C18B C13B P1 . . 118.2(10) ?
    C13B C18B C17B . . 120.7(12) ?
    C13B C18B H18B . . 119.7 ?
    C17B C18B H18B . . 119.7 ?
    C18B C17B C16B . . 119.0(11) ?
    C18B C17B H17B . . 120.5 ?
    C16B C17B H17B . . 120.5 ?
    C15B C16B C17B . . 120.1(10) ?
    C15B C16B H16B . . 119.9 ?
    C17B C16B H16B . . 119.9 ?
    C16B C15B C14B . . 121.1(11) ?
    C16B C15B Cl3B . . 119.0(9) ?
    C14B C15B Cl3B . . 119.8(10) ?
    C15B C14B C13B . . 119.3(12) ?
    C15B C14B H14B . . 120.4 ?
    C13B C14B H14B . . 120.4 ?
    C20 C19 C24 . . 118.5(3) ?
    C20 C19 P2 . . 119.9(2) ?
    C24 C19 P2 . . 121.3(3) ?
    C21 C20 C19 . . 119.1(3) ?
    C21 C20 H20A . . 120.5 ?
    C19 C20 H20A . . 120.5 ?
    C22 C21 C20 . . 122.2(3) ?
    C22 C21 Cl4 . . 119.0(3) ?
    C20 C21 Cl4 . . 118.8(3) ?
    C23 C22 C21 . . 118.9(3) ?
    C23 C22 H22A . . 120.6 ?
    C21 C22 H22A . . 120.6 ?
    C22 C23 C24 . . 119.7(3) ?
    C22 C23 H23A . . 120.2 ?
    C24 C23 H23A . . 120.2 ?
    C23 C24 C19 . . 121.7(3) ?
    C23 C24 H24A . . 119.2 ?
    C19 C24 H24A . . 119.2 ?
    C26A C25A C30A . . 118.4(8) ?
    C26A C25A P2 . . 126.7(6) ?
    C30A C25A P2 . . 114.0(7) ?
    C25A C26A C27A . . 119.4(6) ?
    C25A C26A H26A . . 120.3 ?
    C27A C26A H26A . . 120.3 ?
    C28A C27A C26A . . 121.7(5) ?
    C28A C27A Cl5A . . 119.5(4) ?
    C26A C27A Cl5A . . 118.9(4) ?
    C29A C28A C27A . . 118.4(6) ?
    C29A C28A H28A . . 120.8 ?
    C27A C28A H28A . . 120.8 ?
    C28A C29A C30A . . 120.4(8) ?
    C28A C29A H29A . . 119.8 ?
    C30A C29A H29A . . 119.8 ?
    C29A C30A C25A . . 121.7(9) ?
    C29A C30A H30A . . 119.2 ?
    C25A C30A H30A . . 119.2 ?
    C26B C25B C30B . . 118.4(12) ?
    C26B C25B P2 . . 120.9(10) ?
    C30B C25B P2 . . 120.7(11) ?
    C25B C26B C27B . . 119.2(9) ?
    C25B C26B H26B . . 120.4 ?
    C27B C26B H26B . . 120.4 ?
    C28B C27B C26B . . 121.7(8) ?
    C28B C27B Cl5B . . 119.7(7) ?
    C26B C27B Cl5B . . 118.5(7) ?
    C29B C28B C27B . . 118.3(9) ?
    C29B C28B H28B . . 120.8 ?
    C27B C28B H28B . . 120.8 ?
    C28B C29B C30B . . 120.2(13) ?
    C28B C29B H29B . . 119.9 ?
    C30B C29B H29B . . 119.9 ?
    C25B C30B C29B . . 121.9(14) ?
    C25B C30B H30B . . 119.0 ?
    C29B C30B H30B . . 119.0 ?
    C36 C31 C32 . . 119.5(3) ?
    C36 C31 P2 . . 121.1(2) ?
    C32 C31 P2 . . 119.3(3) ?
    C31 C32 C33 . . 118.4(3) ?
    C31 C32 H32A . . 120.8 ?
    C33 C32 H32A . . 120.8 ?
    C34 C33 C32 . . 122.3(3) ?
    C34 C33 Cl6 . . 118.9(3) ?
    C32 C33 Cl6 . . 118.8(3) ?
    C35 C34 C33 . . 118.8(3) ?
    C35 C34 H34A . . 120.6 ?
    C33 C34 H34A . . 120.6 ?
    C34 C35 C36 . . 120.5(4) ?
    C34 C35 H35A . . 119.7 ?
    C36 C35 H35A . . 119.7 ?
    C31 C36 C35 . . 120.5(3) ?
    C31 C36 H36A . . 119.8 ?
    C35 C36 H36A . . 119.8 ?
    O1 C37 Ru1 . . 173.6(3) ?
    O2 C38 Ru1 . . 177.7(3) ?
    O3 C39 Ru1 . . 175.2(3) ?
    O4 C40 Ru2 . . 176.0(3) ?
    O5 C41 Ru2 . . 175.4(3) ?
    O6 C42 Ru2 . . 173.6(3) ?
    O7 C43 Ru3 . . 172.2(3) ?
    O8 C44 Ru3 . . 174.8(3) ?
    O9 C45 Ru3 . . 176.7(3) ?
    O10 C46 Ru3 . . 173.0(3) ?
    H1WA O1W H2WA . . 107.7 ?
    H1WA O1W H2WB . . 138.0 ?
    H2WA O1W H2WB . . 107.3 ?
    H1WB O2W H2WB . . 107.7 ?
loop_
    _geom_torsion_atom_site_label_1
    _geom_torsion_atom_site_label_2
    _geom_torsion_atom_site_label_3
    _geom_torsion_atom_site_label_4
    _geom_torsion_site_symmetry_1
    _geom_torsion_site_symmetry_2
    _geom_torsion_site_symmetry_3
    _geom_torsion_site_symmetry_4
    _geom_torsion
    _geom_torsion_publ_flag
    C38 Ru1 Ru2 C40 . . . . 35.75(15) ?
    C37 Ru1 Ru2 C40 . . . . 132.31(14) ?
    C39 Ru1 Ru2 C40 . . . . -55.82(14) ?
    P1 Ru1 Ru2 C40 . . . . -110.08(14) ?
    Ru3 Ru1 Ru2 C40 . . . . -161.03(10) ?
    C38 Ru1 Ru2 C42 . . . . 128.22(15) ?
    C37 Ru1 Ru2 C42 . . . . -135.22(13) ?
    C39 Ru1 Ru2 C42 . . . . 36.65(14) ?
    P1 Ru1 Ru2 C42 . . . . -17.62(13) ?
    Ru3 Ru1 Ru2 C42 . . . . -68.57(10) ?
    C38 Ru1 Ru2 C41 . . . . -59.05(14) ?
    C37 Ru1 Ru2 C41 . . . . 37.51(13) ?
    C39 Ru1 Ru2 C41 . . . . -150.62(14) ?
    P1 Ru1 Ru2 C41 . . . . 155.11(13) ?
    Ru3 Ru1 Ru2 C41 . . . . 104.17(9) ?
    C38 Ru1 Ru2 P2 . . . . -110.22(15) ?
    C37 Ru1 Ru2 P2 . . . . -13.66(14) ?
    C39 Ru1 Ru2 P2 . . . . 158.21(14) ?
    P1 Ru1 Ru2 P2 . . . . 103.95(14) ?
    Ru3 Ru1 Ru2 P2 . . . . 53.00(11) ?
    C38 Ru1 Ru2 Ru3 . . . . -163.22(11) ?
    C37 Ru1 Ru2 Ru3 . . . . -66.66(9) ?
    C39 Ru1 Ru2 Ru3 . . . . 105.21(10) ?
    P1 Ru1 Ru2 Ru3 . . . . 50.95(9) ?
    C40 Ru2 Ru3 C45 . . . . -122.8(2) ?
    C42 Ru2 Ru3 C45 . . . . -57.69(15) ?
    C41 Ru2 Ru3 C45 . . . . 122.52(15) ?
    P2 Ru2 Ru3 C45 . . . . 27.51(11) ?
    Ru1 Ru2 Ru3 C45 . . . . -163.32(11) ?
    C40 Ru2 Ru3 C44 . . . . 83.6(3) ?
    C42 Ru2 Ru3 C44 . . . . 148.7(3) ?
    C41 Ru2 Ru3 C44 . . . . -31.1(3) ?
    P2 Ru2 Ru3 C44 . . . . -126.1(2) ?
    Ru1 Ru2 Ru3 C44 . . . . 43.1(2) ?
    C40 Ru2 Ru3 C43 . . . . -29.3(2) ?
    C42 Ru2 Ru3 C43 . . . . 35.75(14) ?
    C41 Ru2 Ru3 C43 . . . . -144.05(14) ?
    P2 Ru2 Ru3 C43 . . . . 120.95(10) ?
    Ru1 Ru2 Ru3 C43 . . . . -69.89(10) ?
    C40 Ru2 Ru3 C46 . . . . 146.2(2) ?
    C42 Ru2 Ru3 C46 . . . . -148.73(14) ?
    C41 Ru2 Ru3 C46 . . . . 31.48(14) ?
    P2 Ru2 Ru3 C46 . . . . -63.53(10) ?
    Ru1 Ru2 Ru3 C46 . . . . 105.64(10) ?
    C40 Ru2 Ru3 Ru1 . . . . 40.5(2) ?
    C42 Ru2 Ru3 Ru1 . . . . 105.63(10) ?
    C41 Ru2 Ru3 Ru1 . . . . -74.16(10) ?
    P2 Ru2 Ru3 Ru1 . . . . -169.16(2) ?
    C38 Ru1 Ru3 C45 . . . . 80.4(3) ?
    C37 Ru1 Ru3 C45 . . . . 154.6(3) ?
    C39 Ru1 Ru3 C45 . . . . -26.6(3) ?
    P1 Ru1 Ru3 C45 . . . . -122.2(3) ?
    Ru2 Ru1 Ru3 C45 . . . . 46.5(3) ?
    C38 Ru1 Ru3 C44 . . . . -129.7(2) ?
    C37 Ru1 Ru3 C44 . . . . -55.45(13) ?
    C39 Ru1 Ru3 C44 . . . . 123.32(14) ?
    P1 Ru1 Ru3 C44 . . . . 27.73(10) ?
    Ru2 Ru1 Ru3 C44 . . . . -163.54(9) ?
    C38 Ru1 Ru3 C43 . . . . 138.9(2) ?
    C37 Ru1 Ru3 C43 . . . . -146.85(14) ?
    C39 Ru1 Ru3 C43 . . . . 31.92(14) ?
    P1 Ru1 Ru3 C43 . . . . -63.67(10) ?
    Ru2 Ru1 Ru3 C43 . . . . 105.06(10) ?
    C38 Ru1 Ru3 C46 . . . . -35.5(2) ?
    C37 Ru1 Ru3 C46 . . . . 38.80(14) ?
    C39 Ru1 Ru3 C46 . . . . -142.43(14) ?
    P1 Ru1 Ru3 C46 . . . . 121.98(10) ?
    Ru2 Ru1 Ru3 C46 . . . . -69.29(10) ?
    C38 Ru1 Ru3 Ru2 . . . . 33.8(2) ?
    C37 Ru1 Ru3 Ru2 . . . . 108.09(10) ?
    C39 Ru1 Ru3 Ru2 . . . . -73.14(10) ?
    P1 Ru1 Ru3 Ru2 . . . . -168.73(2) ?
    C38 Ru1 P1 C13A . . . . -77.2(5) ?
    C37 Ru1 P1 C13A . . . . -173.4(5) ?
    C39 Ru1 P1 C13A . . . . 15.2(5) ?
    Ru2 Ru1 P1 C13A . . . . 68.3(5) ?
    Ru3 Ru1 P1 C13A . . . . 114.4(4) ?
    C38 Ru1 P1 C1 . . . . 161.40(16) ?
    C37 Ru1 P1 C1 . . . . 65.24(15) ?
    C39 Ru1 P1 C1 . . . . -106.12(15) ?
    Ru2 Ru1 P1 C1 . . . . -53.11(16) ?
    Ru3 Ru1 P1 C1 . . . . -7.02(12) ?
    C38 Ru1 P1 C7 . . . . 41.25(15) ?
    C37 Ru1 P1 C7 . . . . -54.91(14) ?
    C39 Ru1 P1 C7 . . . . 133.73(14) ?
    Ru2 Ru1 P1 C7 . . . . -173.26(11) ?
    Ru3 Ru1 P1 C7 . . . . -127.17(10) ?
    C38 Ru1 P1 C13B . . . . -69.5(8) ?
    C37 Ru1 P1 C13B . . . . -165.7(8) ?
    C39 Ru1 P1 C13B . . . . 23.0(8) ?
    Ru2 Ru1 P1 C13B . . . . 76.0(8) ?
    Ru3 Ru1 P1 C13B . . . . 122.1(8) ?
    C40 Ru2 P2 C25A . . . . 87.4(3) ?
    C42 Ru2 P2 C25A . . . . -4.7(3) ?
    C41 Ru2 P2 C25A . . . . -176.7(3) ?
    Ru1 Ru2 P2 C25A . . . . -126.6(3) ?
    Ru3 Ru2 P2 C25A . . . . -78.3(3) ?
    C40 Ru2 P2 C19 . . . . -153.54(16) ?
    C42 Ru2 P2 C19 . . . . 114.43(15) ?
    C41 Ru2 P2 C19 . . . . -57.62(15) ?
    Ru1 Ru2 P2 C19 . . . . -7.48(18) ?
    Ru3 Ru2 P2 C19 . . . . 40.77(12) ?
    C40 Ru2 P2 C31 . . . . -33.67(15) ?
    C42 Ru2 P2 C31 . . . . -125.70(15) ?
    C41 Ru2 P2 C31 . . . . 62.25(14) ?
    Ru1 Ru2 P2 C31 . . . . 112.39(14) ?
    Ru3 Ru2 P2 C31 . . . . 160.64(11) ?
    C40 Ru2 P2 C25B . . . . 75.7(4) ?
    C42 Ru2 P2 C25B . . . . -16.4(4) ?
    C41 Ru2 P2 C25B . . . . 171.6(4) ?
    Ru1 Ru2 P2 C25B . . . . -138.3(4) ?
    Ru3 Ru2 P2 C25B . . . . -90.0(4) ?
    C13A P1 C1 C2 . . . . 130.9(6) ?
    C7 P1 C1 C2 . . . . 26.8(3) ?
    C13B P1 C1 C2 . . . . 132.9(12) ?
    Ru1 P1 C1 C2 . . . . -100.7(3) ?
    C13A P1 C1 C6 . . . . -54.5(6) ?
    C7 P1 C1 C6 . . . . -158.5(3) ?
    C13B P1 C1 C6 . . . . -52.5(12) ?
    Ru1 P1 C1 C6 . . . . 74.0(3) ?
    C6 C1 C2 C3 . . . . 0.4(5) ?
    P1 C1 C2 C3 . . . . 175.1(3) ?
    C1 C2 C3 C4 . . . . 1.9(6) ?
    C1 C2 C3 Cl1 . . . . -177.6(3) ?
    C2 C3 C4 C5 . . . . -2.0(6) ?
    Cl1 C3 C4 C5 . . . . 177.5(3) ?
    C3 C4 C5 C6 . . . . -0.3(6) ?
    C4 C5 C6 C1 . . . . 2.5(6) ?
    C2 C1 C6 C5 . . . . -2.6(5) ?
    P1 C1 C6 C5 . . . . -177.3(3) ?
    C13A P1 C7 C8 . . . . -48.6(4) ?
    C1 P1 C7 C8 . . . . 57.0(3) ?
    C13B P1 C7 C8 . . . . -59.7(6) ?
    Ru1 P1 C7 C8 . . . . -175.4(2) ?
    C13A P1 C7 C12 . . . . 132.2(4) ?
    C1 P1 C7 C12 . . . . -122.2(3) ?
    C13B P1 C7 C12 . . . . 121.1(6) ?
    Ru1 P1 C7 C12 . . . . 5.4(3) ?
    C12 C7 C8 C9 . . . . 1.0(4) ?
    P1 C7 C8 C9 . . . . -178.2(2) ?
    C7 C8 C9 C10 . . . . -1.5(5) ?
    C7 C8 C9 Cl2 . . . . 179.5(2) ?
    C8 C9 C10 C11 . . . . 1.1(5) ?
    Cl2 C9 C10 C11 . . . . -179.9(3) ?
    C9 C10 C11 C12 . . . . -0.3(5) ?
    C8 C7 C12 C11 . . . . -0.2(5) ?
    P1 C7 C12 C11 . . . . 179.0(3) ?
    C10 C11 C12 C7 . . . . -0.2(5) ?
    C1 P1 C13A C14A . . . . -174.9(10) ?
    C7 P1 C13A C14A . . . . -69.9(11) ?
    C13B P1 C13A C14A . . . . 15(7) ?
    Ru1 P1 C13A C14A . . . . 56.7(12) ?
    C1 P1 C13A C18A . . . . 4.8(15) ?
    C7 P1 C13A C18A . . . . 109.9(13) ?
    C13B P1 C13A C18A . . . . -166(10) ?
    Ru1 P1 C13A C18A . . . . -123.5(12) ?
    C18A C13A C14A C15A . . . . -0.8(19) ?
    P1 C13A C14A C15A . . . . 178.9(9) ?
    C13A C14A C15A C16A . . . . 2.9(14) ?
    C13A C14A C15A Cl3A . . . . -175.6(10) ?
    C14A C15A C16A C17A . . . . -2.7(11) ?
    Cl3A C15A C16A C17A . . . . 175.8(5) ?
    C15A C16A C17A C18A . . . . 0.6(11) ?
    C16A C17A C18A C13A . . . . 1.4(14) ?
    C14A C13A C18A C17A . . . . -1.3(18) ?
    P1 C13A C18A C17A . . . . 179.0(9) ?
    C13A P1 C13B C14B . . . . 14(6) ?
    C1 P1 C13B C14B . . . . 4(3) ?
    C7 P1 C13B C14B . . . . 111(3) ?
    Ru1 P1 C13B C14B . . . . -127(2) ?
    C13A P1 C13B C18B . . . . -166(10) ?
    C1 P1 C13B C18B . . . . -176(2) ?
    C7 P1 C13B C18B . . . . -68(2) ?
    Ru1 P1 C13B C18B . . . . 53(3) ?
    C14B C13B C18B C17B . . . . 2(4) ?
    P1 C13B C18B C17B . . . . -178.2(19) ?
    C13B C18B C17B C16B . . . . 0(3) ?
    C18B C17B C16B C15B . . . . 0(2) ?
    C17B C16B C15B C14B . . . . -3(2) ?
    C17B C16B C15B Cl3B . . . . 177.3(11) ?
    C16B C15B C14B C13B . . . . 5(3) ?
    Cl3B C15B C14B C13B . . . . -175(2) ?
    C18B C13B C14B C15B . . . . -4(4) ?
    P1 C13B C14B C15B . . . . 176.0(17) ?
    C25A P2 C19 C20 . . . . -130.3(4) ?
    C31 P2 C19 C20 . . . . -18.7(3) ?
    C25B P2 C19 C20 . . . . -118.8(5) ?
    Ru2 P2 C19 C20 . . . . 108.1(3) ?
    C25A P2 C19 C24 . . . . 56.3(4) ?
    C31 P2 C19 C24 . . . . 167.8(3) ?
    C25B P2 C19 C24 . . . . 67.8(6) ?
    Ru2 P2 C19 C24 . . . . -65.3(3) ?
    C24 C19 C20 C21 . . . . 0.2(5) ?
    P2 C19 C20 C21 . . . . -173.4(2) ?
    C19 C20 C21 C22 . . . . -0.6(5) ?
    C19 C20 C21 Cl4 . . . . -179.2(2) ?
    C20 C21 C22 C23 . . . . 0.7(6) ?
    Cl4 C21 C22 C23 . . . . 179.3(3) ?
    C21 C22 C23 C24 . . . . -0.4(6) ?
    C22 C23 C24 C19 . . . . 0.0(6) ?
    C20 C19 C24 C23 . . . . 0.1(6) ?
    P2 C19 C24 C23 . . . . 173.6(3) ?
    C19 P2 C25A C26A . . . . -26.8(9) ?
    C31 P2 C25A C26A . . . . -135.0(8) ?
    C25B P2 C25A C26A . . . . -143(4) ?
    Ru2 P2 C25A C26A . . . . 98.8(8) ?
    C19 P2 C25A C30A . . . . 163.8(13) ?
    C31 P2 C25A C30A . . . . 55.5(14) ?
    C25B P2 C25A C30A . . . . 47(4) ?
    Ru2 P2 C25A C30A . . . . -70.6(14) ?
    C30A C25A C26A C27A . . . . 1.8(17) ?
    P2 C25A C26A C27A . . . . -167.2(6) ?
    C25A C26A C27A C28A . . . . -2.7(10) ?
    C25A C26A C27A Cl5A . . . . 177.9(6) ?
    C26A C27A C28A C29A . . . . 0.9(10) ?
    Cl5A C27A C28A C29A . . . . -179.8(6) ?
    C27A C28A C29A C30A . . . . 1.9(18) ?
    C28A C29A C30A C25A . . . . -3(3) ?
    C26A C25A C30A C29A . . . . 1(3) ?
    P2 C25A C30A C29A . . . . 171.2(16) ?
    C25A P2 C25B C26B . . . . 61(3) ?
    C19 P2 C25B C26B . . . . -6.2(12) ?
    C31 P2 C25B C26B . . . . -111.3(11) ?
    Ru2 P2 C25B C26B . . . . 127.4(10) ?
    C25A P2 C25B C30B . . . . -118(5) ?
    C19 P2 C25B C30B . . . . 175(2) ?
    C31 P2 C25B C30B . . . . 70(2) ?
    Ru2 P2 C25B C30B . . . . -51(2) ?
    C30B C25B C26B C27B . . . . 2(3) ?
    P2 C25B C26B C27B . . . . -176.3(9) ?
    C25B C26B C27B C28B . . . . 2.7(18) ?
    C25B C26B C27B Cl5B . . . . -179.6(10) ?
    C26B C27B C28B C29B . . . . -4.3(19) ?
    Cl5B C27B C28B C29B . . . . 178.0(10) ?
    C27B C28B C29B C30B . . . . 1(3) ?
    C26B C25B C30B C29B . . . . -6(4) ?
    P2 C25B C30B C29B . . . . 173(2) ?
    C28B C29B C30B C25B . . . . 4(4) ?
    C25A P2 C31 C36 . . . . -143.2(4) ?
    C19 P2 C31 C36 . . . . 106.5(3) ?
    C25B P2 C31 C36 . . . . -141.5(5) ?
    Ru2 P2 C31 C36 . . . . -20.6(3) ?
    C25A P2 C31 C32 . . . . 40.0(4) ?
    C19 P2 C31 C32 . . . . -70.3(3) ?
    C25B P2 C31 C32 . . . . 41.7(5) ?
    Ru2 P2 C31 C32 . . . . 162.6(2) ?
    C36 C31 C32 C33 . . . . 0.2(4) ?
    P2 C31 C32 C33 . . . . 177.0(2) ?
    C31 C32 C33 C34 . . . . 0.5(5) ?
    C31 C32 C33 Cl6 . . . . 179.9(2) ?
    C32 C33 C34 C35 . . . . -1.0(5) ?
    Cl6 C33 C34 C35 . . . . 179.5(3) ?
    C33 C34 C35 C36 . . . . 0.9(5) ?
    C32 C31 C36 C35 . . . . -0.2(5) ?
    P2 C31 C36 C35 . . . . -177.0(2) ?
    C34 C35 C36 C31 . . . . -0.3(5) ?
loop_
    _geom_hbond_atom_site_label_D
    _geom_hbond_atom_site_label_H
    _geom_hbond_atom_site_label_A
    _geom_hbond_site_symmetry_A
    _geom_hbond_distance_DH
    _geom_hbond_distance_HA
    _geom_hbond_distance_DA
    _geom_hbond_angle_DHA
    _geom_hbond_publ_flag
    C4 H4A Cl2 2_565 0.9300 2.8100 3.607(4) 145.00 yes
    C6 H6A O7 . 0.9300 2.5500 3.259(5) 134.00 yes
    C11 H11A O8 2_665 0.9300 2.5700 3.234(4) 129.00 yes
    C24 H24A O9 . 0.9300 2.5500 3.425(5) 157.00 yes
