# Supplementary material for: Decacarbonyl-1κ3 C,2κ3 C,3κ4 C-bis­[tris­(3-chloro­phen­yl)phosphine]-1κP,2κP-triangulo-triruthenium(0) monohydrate
Source: Acta Crystallogr Sect E Struct Rep Online. 2010 Apr 28;66(Pt 5):m583–4. doi: 10.1107/S1600536810013838 (PMC2979284; doi:10.1107/S1600536810013838)
Supplement: Supplementary file 2 [file e-66-0m583-Isup2.hkl]

# 
# h,k,l, Fc-squared, Fo-squared, sigma(Fo-squared) and status flag 
# 
data_I
_shelx_title ' ap10m in P-1 (100K)' 
_shelx_refln_list_code          4 
_shelx_F_calc_maximum      344.52 
_exptl_crystal_F_000      1308.00 
_reflns_d_resolution_high  0.6579 
 
loop_ 
 _symmetry_equiv_pos_as_xyz 
 'x, y, z' 
 '-x, -y, -z' 
 
_cell_length_a    10.8063 
_cell_length_b    10.9841 
_cell_length_c    21.3087 
_cell_angle_alpha  76.543 
_cell_angle_beta   89.766 
_cell_angle_gamma  89.394 
 
_shelx_F_squared_multiplier     1.000 
 
loop_ 
 _refln_index_h 
 _refln_index_k 
 _refln_index_l 
 _refln_F_squared_calc 
 _refln_F_squared_meas 
 _refln_F_squared_sigma 
 _refln_observed_status 
   3   0   0    10800.53    11747.71    227.52 o 
   4   0   0     4150.27     4850.22    223.21 o 
   5   0   0     6126.82     6299.73    150.42 o 
   6   0   0      359.73      296.91     32.27 o 
   7   0   0     7235.23     7423.99    156.94 o 
   8   0   0     2745.49     2571.76     77.22 o 
   9   0   0       62.90       36.23     15.10 o 
  10   0   0     3323.76     3591.91     85.30 o 
  11   0   0     1145.58     1211.30     51.84 o 
  12   0   0     3271.10     3598.93    152.70 o 
  13   0   0     1879.51     2097.26    187.72 o 
  14   0   0      618.40      644.04    130.30 o 
 -15   1   0      286.32      267.22    108.91 o 
 -14   1   0      242.14       52.55     68.32 o 
 -13   1   0      623.03      627.50    129.52 o 
 -12   1   0     4545.60     4531.50    276.54 o 
 -11   1   0     2076.61     2413.41    190.06 o 
 -10   1   0      461.09      405.79     28.99 o 
  -9   1   0        8.29       11.00     12.26 o 
  -8   1   0      808.78      823.99     28.67 o 
  -7   1   0    14763.30    14051.79    182.65 o 
  -6   1   0    21528.81    22060.98    267.82 o 
  -5   1   0    17284.61    16572.30    203.17 o 
  -4   1   0     5074.94     4356.89     63.57 o 
  -3   1   0     6472.27     8457.73    106.42 o 
  -2   1   0      191.62       76.66      4.49 o 
  -1   1   0      148.99      629.86     12.64 o 
   2   1   0        2.57        4.47      3.01 o 
   3   1   0      660.84      361.55     19.41 o 
   4   1   0     7981.12     7323.98    103.56 o 
   5   1   0     5147.34     5372.47     99.75 o 
   6   1   0      543.05      286.04     33.88 o 
   7   1   0     5887.30     6291.87    108.43 o 
   8   1   0     8218.73     8202.06    135.76 o 
   9   1   0      319.04      335.23     28.92 o 
  10   1   0     1099.02     1098.19     49.31 o 
  11   1   0        9.72       -5.50     17.44 o 
  12   1   0     1116.32     1343.76     66.12 o 
  13   1   0     1911.75     1947.72     92.85 o 
 -16   2   0      388.18      524.81     58.95 o 
 -15   2   0       44.42       37.56     27.78 o 
 -14   2   0       55.45       51.29     26.42 o 
 -13   2   0      208.41      180.76     30.82 o 
 -12   2   0     3667.76     3668.41    113.96 o 
 -11   2   0      813.36      766.91     44.38 o 
 -10   2   0      176.08      154.32     19.58 o 
  -9   2   0     1161.82     1087.58     31.60 o 
  -8   2   0     4445.56     4839.20     82.99 o 
  -7   2   0     9359.09     9745.73    136.17 o 
  -6   2   0      436.54      659.20     18.89 o 
  -5   2   0     1679.74     2136.62     36.45 o 
  -4   2   0     5161.98     4692.54     61.60 o 
  -3   2   0    26848.67    30948.40    306.66 o 
  -2   2   0     1569.40     1733.38     26.89 o 
  -1   2   0      863.14     1406.06     20.45 o 
   0   2   0     1026.67     1974.82     29.52 o 
   1   2   0    22668.62    26276.21    199.77 o 
   2   2   0      162.40      293.94      8.46 o 
   3   2   0      338.37      371.89      8.72 o 
   4   2   0      927.21      965.72     21.84 o 
   5   2   0    14093.47    13140.79    138.35 o 
   6   2   0      395.62      469.58     17.20 o 
   7   2   0       14.65       29.48      7.78 o 
   8   2   0     4662.54     4657.16     83.22 o 
   9   2   0      740.70      816.60     30.92 o 
  10   2   0     3718.01     3970.99    103.57 o 
  11   2   0      342.35      270.15     43.59 o 
  12   2   0     1306.62     1405.47     68.93 o 
  13   2   0        1.10       -2.27     22.61 o 
  14   2   0      727.18      729.26    158.36 o 
 -16   3   0      322.35      186.70     51.28 o 
 -15   3   0      219.22      205.94     97.45 o 
 -14   3   0      189.40      127.95     37.15 o 
 -13   3   0     1012.76     1107.27    104.46 o 
 -12   3   0     2275.78     2438.41    292.34 o 
 -11   3   0       90.87       74.85     46.00 o 
 -10   3   0     4163.31     4243.35    129.63 o 
  -9   3   0     3778.11     3891.22     87.22 o 
  -8   3   0     2636.62     2684.99     56.20 o 
  -7   3   0     1223.94     1191.79     27.32 o 
  -6   3   0       82.37       54.85      7.13 o 
  -5   3   0      360.17      207.89     11.87 o 
  -4   3   0      265.89      420.39     14.40 o 
  -3   3   0     1324.36     1059.84     23.01 o 
  -2   3   0     1392.56      857.63     17.43 o 
  -1   3   0    18840.42    18771.62    167.61 o 
   0   3   0     7280.57     8713.92     79.99 o 
   1   3   0      153.51      358.19     10.39 o 
   2   3   0    10293.06     9762.05     91.48 o 
   3   3   0     8157.15     8220.44     81.38 o 
   4   3   0    18235.44    19153.80    154.96 o 
   5   3   0    14504.96    13958.30    115.76 o 
   6   3   0      887.63      743.45     27.09 o 
   7   3   0     4295.85     4884.28     71.25 o 
   8   3   0      941.10      860.05     40.49 o 
   9   3   0     5667.12     5909.93     94.68 o 
  10   3   0     2401.14     2239.77     61.15 o 
  11   3   0      104.73      102.76     31.72 o 
  12   3   0      943.49      883.27    115.84 o 
  13   3   0       44.94       37.58     27.19 o 
  14   3   0      399.39      489.86     52.77 o 
  15   3   0      525.89      456.85     96.26 o 
 -15   4   0      706.12      594.03     67.52 o 
 -14   4   0      475.17      364.24    105.15 o 
 -13   4   0      321.29      333.38     50.15 o 
 -12   4   0      312.48      251.81     48.27 o 
 -11   4   0      227.36      140.61     58.09 o 
 -10   4   0       25.95       16.55     22.59 o 
  -9   4   0     4613.97     4403.94    188.46 o 
  -8   4   0     3099.08     3234.62    103.66 o 
  -7   4   0     8084.69     8307.99    133.24 o 
  -6   4   0     1113.48     1054.38     29.70 o 
  -5   4   0     1151.10     1261.20     27.69 o 
  -4   4   0     1586.38     1996.82     55.98 o 
  -3   4   0    30202.67    30005.90    267.10 o 
  -2   4   0    55728.60    55346.27    445.94 o 
  -1   4   0    10057.56     9841.18     92.60 o 
   0   4   0    41484.91    41595.96    320.47 o 
   1   4   0    36597.18    36062.40    282.58 o 
   2   4   0     1269.49      933.83     16.58 o 
   3   4   0        3.99       44.73      7.00 o 
   4   4   0     1467.34     1276.58     23.54 o 
   5   4   0    10607.63    10376.91     95.10 o 
   6   4   0      542.11      482.56     15.53 o 
   7   4   0     1824.89     1635.24     30.91 o 
   8   4   0     4875.05     5251.79     69.61 o 
   9   4   0     2543.31     2795.72     71.64 o 
  10   4   0     4490.86     4143.23    143.28 o 
  11   4   0     4432.51     4578.89    143.38 o 
  12   4   0     1920.46     2136.04     99.62 o 
  13   4   0     2595.78     2710.22    105.49 o 
  14   4   0       92.71       65.78     32.37 o 
  15   4   0      414.31      368.14     62.20 o 
 -15   5   0      865.03      814.48     91.73 o 
 -14   5   0     1871.00     1780.58    140.14 o 
 -13   5   0     2390.59     2346.41    121.02 o 
 -12   5   0      620.47      502.13     58.96 o 
 -11   5   0      219.77      259.65     57.80 o 
 -10   5   0       39.92       12.48     44.98 o 
  -9   5   0     3233.44     3236.52    233.68 o 
  -8   5   0    14295.44    13886.00    416.66 o 
  -7   5   0     6391.74     6370.23    140.84 o 
  -6   5   0     4031.70     4316.80     88.82 o 
  -5   5   0       97.63       90.75     10.01 o 
  -4   5   0     1855.86     1596.18     32.03 o 
  -3   5   0       22.35       47.71      6.49 o 
  -2   5   0      366.69      353.04     12.89 o 
  -1   5   0      206.97      131.38      8.50 o 
   0   5   0     1272.64     1093.55     21.53 o 
   1   5   0        5.22        4.68      4.73 o 
   2   5   0     2062.64     2550.18     33.23 o 
   3   5   0      225.71      232.59     13.12 o 
   4   5   0     2108.52     1750.54     33.42 o 
   5   5   0    11293.67    11616.49    118.44 o 
   6   5   0    21872.19    21859.04    229.11 o 
   7   5   0      160.29      172.49     20.23 o 
   8   5   0      660.45      657.24     37.95 o 
   9   5   0        9.67       -6.77     16.77 o 
  10   5   0     2431.74     2240.60     95.91 o 
  11   5   0     2985.75     2811.16    156.35 o 
  12   5   0     2591.61     3158.32    125.15 o 
  13   5   0      636.52      625.24     59.62 o 
  14   5   0       22.76        0.00     29.77 o 
  15   5   0       51.01        6.79     34.17 o 
 -15   6   0      105.41       45.48     46.95 o 
 -14   6   0      620.84      574.54    114.44 o 
 -13   6   0     1184.99     1226.61     94.51 o 
 -12   6   0      122.34      123.94     49.44 o 
 -11   6   0       49.87       30.02     32.34 o 
 -10   6   0        3.48        1.33     23.84 o 
  -9   6   0      340.61      279.17     45.21 o 
  -8   6   0       20.65       18.30     22.42 o 
  -7   6   0      151.71      174.84     52.96 o 
  -6   6   0     1967.98     2151.96     72.66 o 
  -5   6   0       85.67       55.87     11.09 o 
  -4   6   0      617.36      717.70     21.80 o 
  -3   6   0     3056.96     2849.53     39.54 o 
  -2   6   0       10.01       30.07      5.86 o 
  -1   6   0    14702.89    14656.29    124.85 o 
   0   6   0     3837.24     3815.35     48.00 o 
   1   6   0     1062.66     1316.32     30.58 o 
   2   6   0      288.96      430.23     13.65 o 
   3   6   0    10238.14     9791.21    105.48 o 
   4   6   0      337.30      448.62     20.80 o 
   5   6   0      233.38      226.07     18.43 o 
   6   6   0     8324.93     8343.72    119.59 o 
   7   6   0      704.64      665.29     63.58 o 
   8   6   0      223.72      290.32     35.34 o 
   9   6   0      646.73      643.04     55.70 o 
  10   6   0     1958.28     1931.04     92.53 o 
  11   6   0        1.63       -6.06     24.66 o 
  12   6   0       23.03       46.33     31.63 o 
  13   6   0      163.29      174.65     39.04 o 
  14   6   0      623.52      572.01     61.60 o 
  15   6   0      247.67      216.40     53.50 o 
 -14   7   0      540.09      411.76     84.11 o 
 -13   7   0        0.99      -10.41     32.57 o 
 -12   7   0      780.25      767.69     92.14 o 
 -11   7   0      199.64      135.40     55.73 o 
 -10   7   0      763.49      745.73     74.02 o 
  -9   7   0     1393.33     1475.91     93.93 o 
  -8   7   0      205.00      176.05     40.08 o 
  -7   7   0      427.31      477.29     56.06 o 
  -6   7   0       32.81       30.48     23.23 o 
  -5   7   0        5.21        2.87     11.49 o 
  -4   7   0     4517.55     4753.65     72.66 o 
  -3   7   0     3419.22     3202.60     47.25 o 
  -2   7   0       10.50       10.37      5.90 o 
  -1   7   0      680.52      822.18     20.99 o 
   0   7   0      662.61      735.31     21.16 o 
   1   7   0      864.67     1053.95     23.47 o 
   2   7   0     8173.61     7373.19     79.71 o 
   3   7   0    11222.02    11722.97    115.62 o 
   4   7   0     6673.43     6426.52    103.51 o 
   5   7   0     8465.89     8523.16    147.89 o 
   6   7   0     2653.65     2541.82     70.93 o 
   7   7   0      966.93      900.17     62.73 o 
   8   7   0      266.87      171.34     32.23 o 
   9   7   0      311.62      314.35     40.63 o 
  10   7   0      642.08      660.04     66.11 o 
  11   7   0      145.72      136.43     39.01 o 
  12   7   0     1087.18     1110.19     75.34 o 
  13   7   0      342.56      278.40     54.35 o 
  14   7   0      139.26      124.21     41.81 o 
 -14   8   0      200.98      156.34     64.02 o 
 -13   8   0      218.46      147.50     57.75 o 
 -12   8   0      299.55      240.02     57.73 o 
 -11   8   0     1457.05     1414.80    107.08 o 
 -10   8   0     1770.72     1528.03    104.61 o 
  -9   8   0     1672.52     1689.16    221.28 o 
  -8   8   0     2428.23     2273.62    117.50 o 
  -7   8   0     3742.02     3574.32    146.18 o 
  -6   8   0      209.95      174.47     35.48 o 
  -5   8   0     3507.59     3305.46     84.02 o 
  -4   8   0     9549.00     9436.16    135.42 o 
  -3   8   0     1554.80     1715.92     37.84 o 
  -2   8   0     6890.62     7172.84     85.33 o 
  -1   8   0    11871.75    11373.19    103.50 o 
   0   8   0     1719.14     1901.78     34.21 o 
   1   8   0      733.08      794.89     26.08 o 
   2   8   0     2483.28     2749.13     49.25 o 
   3   8   0      513.74      448.53     23.22 o 
   4   8   0     1998.31     1898.21     76.16 o 
   5   8   0        3.47       -6.59     14.14 o 
   6   8   0     2428.08     2488.08     91.13 o 
   7   8   0      451.24      371.73     39.84 o 
   8   8   0     3625.91     3698.96    171.43 o 
   9   8   0     4640.22     4690.16    152.02 o 
  10   8   0     3123.83     3105.25    125.83 o 
  11   8   0     2925.45     3181.20    133.39 o 
  12   8   0      231.28      211.01     55.43 o 
  13   8   0        0.31        6.32     30.26 o 
  14   8   0      348.77      330.33     63.19 o 
 -13   9   0     1152.78     1403.47    147.82 o 
 -12   9   0      203.11      176.71     73.25 o 
 -11   9   0      518.36      418.50     76.36 o 
 -10   9   0      508.99      414.53     68.65 o 
  -9   9   0     1978.95     2248.62    128.04 o 
  -8   9   0     1473.60     1496.92    104.30 o 
  -7   9   0      136.23       76.65     34.04 o 
  -6   9   0     1125.34     1410.57    104.54 o 
  -5   9   0      808.93      787.51     41.57 o 
  -4   9   0       21.71       31.69     16.66 o 
  -3   9   0      250.62      360.55     26.08 o 
  -2   9   0     1926.13     2020.39     42.45 o 
  -1   9   0       29.11       12.88     10.13 o 
   0   9   0      744.05      772.53     26.38 o 
   1   9   0      430.51      455.19     23.77 o 
   2   9   0     2701.75     2640.11     52.32 o 
   3   9   0     4698.54     4881.79     89.81 o 
   4   9   0     6223.95     6291.79    133.53 o 
   5   9   0     2648.12     2788.61    124.98 o 
   6   9   0     4135.04     4221.22    140.16 o 
   7   9   0      434.42      412.77     44.05 o 
   8   9   0      253.36      161.51     40.69 o 
   9   9   0      758.24      778.74     72.89 o 
  10   9   0      252.76      215.54     47.34 o 
  11   9   0      460.37      477.46     56.17 o 
  12   9   0       10.69       20.66     31.82 o 
  13   9   0      231.29      150.37     47.33 o 
 -12  10   0        0.13      -24.26     51.40 o 
 -11  10   0        6.55      -35.14     35.14 o 
 -10  10   0       69.50       64.18     44.83 o 
  -9  10   0       13.82       12.47     40.00 o 
  -8  10   0      427.45      467.43     71.46 o 
  -7  10   0      941.67      930.68    115.02 o 
  -6  10   0      105.53      105.79     31.44 o 
  -5  10   0      384.40      300.02     34.19 o 
  -4  10   0       55.87       68.89     20.17 o 
  -3  10   0     3910.63     3840.27     85.95 o 
  -2  10   0      954.13      923.51     39.71 o 
  -1  10   0     1396.11     1499.24     48.20 o 
   0  10   0      293.28      238.28     23.13 o 
   1  10   0     1091.42      981.61     34.19 o 
   2  10   0       35.01       25.47     12.26 o 
   3  10   0      465.41      482.14     37.41 o 
   4  10   0     2053.90     1869.71     78.41 o 
   5  10   0      132.13       39.64     28.10 o 
   6  10   0     1228.12     1085.08     73.73 o 
   7  10   0     1111.75     1278.06    188.20 o 
   8  10   0     1038.18     1086.86    101.38 o 
   9  10   0      167.31      182.67    116.97 o 
  10  10   0       14.35       -0.27     30.17 o 
  11  10   0        0.46      -22.63     33.00 o 
  12  10   0      173.81      196.57     79.80 o 
  13  10   0       23.52      -52.05     67.78 o 
 -11  11   0       61.23       70.84     73.67 o 
 -10  11   0        0.59      -16.23     39.08 o 
  -9  11   0       83.71      112.64     67.66 o 
  -8  11   0      535.31      518.05     91.01 o 
  -7  11   0       69.38       73.47     34.31 o 
  -6  11   0     2779.48     2875.41    109.99 o 
  -5  11   0     1149.52     1069.42     96.43 o 
  -4  11   0      224.01      223.26     32.20 o 
  -3  11   0     1356.71     1342.11     81.12 o 
  -2  11   0       10.17       -6.06     17.18 o 
  -1  11   0      102.28       96.13     30.00 o 
   0  11   0      814.92      738.80     40.72 o 
   1  11   0     3768.13     4068.40     92.53 o 
   2  11   0     2897.44     3121.69     63.98 o 
   3  11   0     2543.23     2486.14     85.47 o 
   4  11   0     1138.85     1150.87     67.44 o 
   5  11   0       29.52        9.38     21.89 o 
   6  11   0      257.87      194.67     73.69 o 
   7  11   0       39.15      -19.12     30.05 o 
   8  11   0       17.75       -6.28     30.00 o 
   9  11   0        0.56      -11.02     31.40 o 
  10  11   0      249.31      260.09     55.36 o 
  11  11   0       34.18       24.12     36.60 o 
  12  11   0       54.21       47.11     41.63 o 
 -10  12   0     2191.08     2390.61    264.20 o 
  -9  12   0      765.89      731.90    119.71 o 
  -8  12   0      791.11      781.72    173.68 o 
  -7  12   0      139.52       89.90     38.40 o 
  -6  12   0     1460.09     1419.67     70.39 o 
  -5  12   0     1277.75     1202.28    157.30 o 
  -4  12   0     4816.52     4990.04    310.63 o 
  -3  12   0     4655.23     4546.83    116.52 o 
  -2  12   0      639.90      743.05     48.84 o 
  -1  12   0       99.20       48.63     26.11 o 
   0  12   0       38.73        6.57     21.38 o 
   1  12   0      367.05      333.77     33.89 o 
   2  12   0     2123.14     2116.21     78.51 o 
   3  12   0        1.14       -1.72     22.62 o 
   4  12   0      574.98      609.56     50.07 o 
   5  12   0       42.90       37.88     31.00 o 
   6  12   0      846.73      878.29     76.90 o 
   7  12   0     2289.06     2143.90    115.92 o 
   8  12   0     2442.33     2740.61    126.47 o 
   9  12   0     2380.64     2526.49    172.93 o 
  10  12   0      408.59      364.27     98.36 o 
  11  12   0       21.44       28.34     42.46 o 
  -9  13   0      165.39      149.16     68.25 o 
  -8  13   0      860.18      864.02    145.52 o 
  -7  13   0       93.33      124.33     67.23 o 
  -6  13   0       12.02      -16.35     34.04 o 
  -5  13   0     1635.81     1655.54    100.17 o 
  -4  13   0      520.81      605.29    144.90 o 
  -3  13   0      640.47      646.80     86.69 o 
  -2  13   0      347.39      338.13     39.86 o 
  -1  13   0      103.90       98.34     32.47 o 
   0  13   0      318.72      259.17     35.77 o 
   1  13   0      946.63      947.32     52.46 o 
   2  13   0     2659.38     2748.57     92.19 o 
   3  13   0     1338.99     1414.14     98.49 o 
   4  13   0     2401.20     2600.49     93.47 o 
   5  13   0     1523.92     1853.91     84.32 o 
   6  13   0      135.23       75.28     40.06 o 
   7  13   0      177.21      128.31     42.07 o 
   8  13   0      289.83      291.68     58.89 o 
   9  13   0       74.44       47.27     43.55 o 
  -8  14   0       93.89       84.36     70.40 o 
  -7  14   0      180.34      345.41     93.64 o 
  -6  14   0       76.78       -4.57     37.62 o 
  -5  14   0     1021.12     1165.09     90.10 o 
  -4  14   0      264.43      226.74     49.98 o 
  -3  14   0      300.35      268.70     74.83 o 
  -2  14   0      169.17      190.79     36.45 o 
  -1  14   0       37.60       35.87     26.50 o 
   0  14   0       26.40       33.33     25.70 o 
   1  14   0      195.25      135.18     57.20 o 
   2  14   0      428.64      394.41    116.03 o 
   3  14   0      552.39      596.64     76.93 o 
   4  14   0      526.45      512.35     75.29 o 
   5  14   0      117.42       96.89     50.83 o 
   6  14   0      531.47      504.71     57.20 o 
   7  14   0        0.07      -30.77     40.54 o 
   8  14   0       32.21       51.07     48.46 o 
  -6  15   0      525.66      627.23    112.95 o 
  -5  15   0      609.83      636.54    109.43 o 
  -4  15   0       57.15       53.97     60.59 o 
  -3  15   0       27.04       26.62     58.03 o 
  -2  15   0     1052.95      980.00     74.97 o 
  -1  15   0     1537.41     2134.62    106.40 o 
   0  15   0      427.65      344.44     53.62 o 
   1  15   0      679.81      601.53     62.36 o 
   2  15   0      331.08      401.09     88.38 o 
   3  15   0       20.41       33.18     59.29 o 
   4  15   0       65.39       89.05     51.69 o 
   5  15   0      217.41      247.05     65.83 o 
   6  15   0        9.13       65.03     54.52 o 
  -2  16   0       90.88      117.46     69.74 o 
  -1  16   0      645.63      662.19     69.05 o 
   0  16   0     1293.51     1922.23    157.36 o 
   1  16   0      130.24       32.52     64.21 o 
   2  16   0      104.03       19.50     61.98 o 
  -1 -16   1      958.22      928.25    118.03 o 
   0 -16   1      389.09      421.84     92.04 o 
   1 -16   1      504.59      517.38     74.21 o 
  -6 -15   1     1084.04     1097.84    139.26 o 
  -5 -15   1      583.51      667.51    196.60 o 
  -4 -15   1       18.48      -40.02     41.49 o 
  -3 -15   1      266.08      340.57     88.59 o 
  -2 -15   1      287.17      261.42     77.58 o 
  -1 -15   1      260.73      235.93     48.88 o 
   0 -15   1      157.00       88.21     42.88 o 
   1 -15   1      102.56       72.22     41.78 o 
   2 -15   1       45.70       35.09     39.74 o 
   3 -15   1      241.11      236.11     80.58 o 
   4 -15   1       12.90        8.56     58.32 o 
   5 -15   1      135.12      323.19     89.31 o 
  -8 -14   1      295.87      275.42     83.78 o 
  -7 -14   1       60.38       35.62     41.58 o 
  -6 -14   1        0.01       -9.28     33.42 o 
  -5 -14   1      227.59      267.85     64.14 o 
  -4 -14   1      596.08      583.69    117.25 o 
  -3 -14   1      180.90      120.60     48.28 o 
  -2 -14   1      575.61      487.56     90.35 o 
  -1 -14   1       16.19        9.03     29.76 o 
   0 -14   1      207.09      260.96     38.29 o 
   1 -14   1       66.71       61.89     28.74 o 
   2 -14   1      303.43      275.07     40.30 o 
   3 -14   1      278.52      270.27     70.58 o 
   4 -14   1       67.85      116.59     42.50 o 
   5 -14   1       52.63       41.63     37.45 o 
   6 -14   1       43.34      151.98     73.73 o 
   7 -14   1       80.26       32.20     66.90 o 
  -9 -13   1     1827.78     2109.20    128.05 o 
  -8 -13   1     1111.16     1341.54    155.34 o 
  -7 -13   1      146.90      111.44     44.22 o 
  -6 -13   1      165.34      198.11     47.84 o 
  -5 -13   1       48.10       31.35     28.82 o 
  -4 -13   1      235.58      262.42     45.15 o 
  -3 -13   1      135.18       75.70     45.22 o 
  -2 -13   1      193.65      201.75     33.90 o 
  -1 -13   1        7.01       31.73     22.33 o 
   0 -13   1       21.95       11.07     24.21 o 
   1 -13   1     1167.94     1181.81     62.44 o 
   2 -13   1     1055.76     1207.41     63.14 o 
   3 -13   1      776.67      788.27     51.95 o 
   4 -13   1     1777.68     1822.14    114.60 o 
   5 -13   1      599.73      608.90     69.51 o 
   6 -13   1       42.92       49.57     38.63 o 
   7 -13   1      236.99      135.91     70.32 o 
   8 -13   1     1344.79     1681.59    173.23 o 
   9 -13   1     1285.95     1384.97    173.53 o 
 -11 -12   1      258.99      453.70    127.83 o 
 -10 -12   1      246.84      147.74     51.38 o 
  -9 -12   1       44.73       20.46     38.31 o 
  -8 -12   1       23.09       30.20     37.40 o 
  -7 -12   1       12.11       37.66     34.14 o 
  -6 -12   1        8.44       34.25     38.51 o 
  -5 -12   1      446.38      406.04     51.28 o 
  -4 -12   1     4175.71     4359.78    127.01 o 
  -3 -12   1     5517.18     6345.10    178.28 o 
  -2 -12   1     1938.41     1843.52    120.99 o 
  -1 -12   1     1961.96     2091.45     95.40 o 
   0 -12   1      416.56      556.52     46.06 o 
   1 -12   1     1575.08     1608.53     68.04 o 
   2 -12   1      470.75      441.66     59.21 o 
   3 -12   1     1249.03     1430.20     95.25 o 
   4 -12   1     4542.04     4715.39    160.14 o 
   5 -12   1     1387.06     1135.61    184.15 o 
   6 -12   1      256.54      284.36     45.51 o 
   7 -12   1      792.87      853.52     71.74 o 
   8 -12   1      128.65       64.98     54.03 o 
   9 -12   1      235.15      278.96     72.64 o 
  10 -12   1      537.96      726.50    101.93 o 
 -12 -11   1        0.86       27.86     46.92 o 
 -11 -11   1      127.46      125.71     45.68 o 
 -10 -11   1      796.83     1072.74    138.77 o 
  -9 -11   1     1390.17     1483.70    125.75 o 
  -8 -11   1     4402.86     4565.87    198.56 o 
  -7 -11   1     4524.36     4974.10    320.30 o 
  -6 -11   1       40.28       97.44     40.02 o 
  -5 -11   1        0.05      -15.14     21.06 o 
  -4 -11   1      403.99      383.92     55.55 o 
  -3 -11   1      341.09      322.60     32.43 o 
  -2 -11   1      351.53      303.07     39.82 o 
  -1 -11   1      955.94      943.23     44.50 o 
   0 -11   1      731.63      726.42     42.78 o 
   1 -11   1      100.33       90.68     24.61 o 
   2 -11   1       66.37       38.31     22.44 o 
   3 -11   1     1528.40     1482.14     89.18 o 
   4 -11   1     1469.97     1489.79     64.84 o 
   5 -11   1      655.90      526.08     45.14 o 
   6 -11   1      112.98       80.24     33.68 o 
   7 -11   1       15.23       27.61     29.55 o 
   8 -11   1        0.22       -1.97     34.68 o 
   9 -11   1     1508.20     1588.10    141.05 o 
  10 -11   1     1032.59      983.93    104.95 o 
  11 -11   1      144.83       98.31     75.61 o 
 -12 -10   1       17.46      -15.20     34.46 o 
 -11 -10   1      615.42      507.38     70.39 o 
 -10 -10   1      227.67      250.82    131.50 o 
  -9 -10   1       25.67        4.08     36.27 o 
  -8 -10   1       43.80       47.85     38.04 o 
  -7 -10   1      249.79      300.24     59.17 o 
  -6 -10   1      733.88      619.77     74.15 o 
  -5 -10   1        8.50       39.68     28.91 o 
  -4 -10   1     3644.80     3795.43    119.88 o 
  -3 -10   1      273.51      196.08     23.45 o 
  -2 -10   1      903.17      967.26     35.33 o 
  -1 -10   1      118.68       62.74     15.57 o 
   0 -10   1      681.08      830.91     45.88 o 
   1 -10   1     2069.64     2040.66     56.69 o 
   2 -10   1      138.60      192.67     27.76 o 
   3 -10   1      547.22      483.21     30.88 o 
   4 -10   1      679.71      608.06     39.45 o 
   5 -10   1       37.82       41.86     20.44 o 
   6 -10   1      535.72      692.06     56.66 o 
   7 -10   1      719.34      673.20     78.57 o 
   8 -10   1     1217.34     1116.36     98.40 o 
   9 -10   1     2456.31     2483.35    141.23 o 
  10 -10   1        4.17       -2.98     38.90 o 
  11 -10   1      846.09     1042.69    113.14 o 
  12 -10   1      152.69       72.83     65.42 o 
 -13  -9   1      421.52      405.33     67.00 o 
 -12  -9   1     1257.63     1236.46    100.62 o 
 -11  -9   1     3080.45     3449.15    340.53 o 
 -10  -9   1     1298.78     1122.59    107.18 o 
  -9  -9   1      284.67      339.98     62.45 o 
  -8  -9   1     1356.35     1342.76    114.09 o 
  -7  -9   1      184.78      113.83     53.95 o 
  -6  -9   1      121.63       32.88     21.92 o 
  -5  -9   1       74.48       26.54     25.30 o 
  -4  -9   1        1.26       -9.95     16.26 o 
  -3  -9   1     1047.77      978.41     41.30 o 
  -2  -9   1       37.81       21.17     10.70 o 
  -1  -9   1     4788.67     4718.41     76.30 o 
   0  -9   1     1619.43     1580.02     49.31 o 
   1  -9   1     5327.98     5119.98     81.21 o 
   2  -9   1     8572.78     8863.71    148.58 o 
   3  -9   1     7408.95     7726.98    153.64 o 
   4  -9   1     2601.25     2425.43     74.38 o 
   5  -9   1      229.53      192.90     26.99 o 
   6  -9   1     2717.69     2487.31    106.03 o 
   7  -9   1     1678.53     1962.54    112.66 o 
   8  -9   1      821.51      765.01     80.26 o 
   9  -9   1     4409.55     4087.20    175.05 o 
  10  -9   1       23.97       35.72     39.59 o 
  11  -9   1      225.10      290.79     66.18 o 
  12  -9   1      502.62      392.87     73.72 o 
  13  -9   1        2.85      -27.55     54.96 o 
 -14  -8   1      197.69      175.68     53.30 o 
 -13  -8   1      567.34      545.37     73.67 o 
 -12  -8   1      353.67      228.34     50.00 o 
 -11  -8   1        4.46       10.14     32.38 o 
 -10  -8   1      572.94      505.57     60.04 o 
  -9  -8   1     2266.52     2505.75    109.34 o 
  -8  -8   1      817.90      807.93     57.80 o 
  -7  -8   1       41.72       14.77     19.24 o 
  -6  -8   1     1151.70     1078.09     67.99 o 
  -5  -8   1     8731.39     9127.94    244.54 o 
  -4  -8   1    10042.49    10414.38    166.70 o 
  -3  -8   1    18616.16    18355.86    220.41 o 
  -2  -8   1     1166.34     1106.37     31.79 o 
  -1  -8   1      575.46      536.72     21.39 o 
   0  -8   1        4.52        9.25      7.34 o 
   1  -8   1     5316.84     5964.93     77.97 o 
   2  -8   1     5364.76     5201.72     76.14 o 
   3  -8   1        1.88        2.45      8.93 o 
   4  -8   1     3566.14     3903.01     93.91 o 
   5  -8   1     2996.94     3062.16     80.72 o 
   6  -8   1       67.38       54.36     38.86 o 
   7  -8   1     1948.74     2209.86    146.40 o 
   8  -8   1      463.92      457.19     63.02 o 
   9  -8   1       59.00       36.67     34.05 o 
  10  -8   1     1175.95     1171.37    110.17 o 
  11  -8   1      555.95      589.11     95.36 o 
  12  -8   1      483.07      507.31     85.35 o 
  13  -8   1      971.22      923.57    101.27 o 
  14  -8   1     1797.92     1761.53    157.08 o 
 -14  -7   1      455.61      526.20     73.78 o 
 -13  -7   1       25.51       17.33     31.30 o 
 -12  -7   1      958.06     1041.69     86.25 o 
 -11  -7   1     1693.61     1965.77    106.53 o 
 -10  -7   1     6270.20     6771.92    189.65 o 
  -9  -7   1     3968.11     4197.82    119.90 o 
  -8  -7   1     1703.78     1784.92     87.32 o 
  -7  -7   1      604.55      466.79     41.46 o 
  -6  -7   1      159.70       86.61     27.97 o 
  -5  -7   1      828.17      743.34     40.69 o 
  -4  -7   1     4061.30     4213.75     95.87 o 
  -3  -7   1     6885.45     6446.94     76.92 o 
  -2  -7   1     1763.38     2009.92     32.72 o 
  -1  -7   1       42.15       69.94      8.82 o 
   0  -7   1     1702.79     1647.34     29.90 o 
   1  -7   1     4930.18     5318.33     60.70 o 
   2  -7   1     9590.56     9131.82    101.07 o 
   3  -7   1    10221.06    10088.26    105.31 o 
   4  -7   1      207.31      300.93     20.18 o 
   5  -7   1     3926.60     3634.79     91.58 o 
   6  -7   1      849.29      651.47     78.62 o 
   7  -7   1     7373.25     6946.79    272.07 o 
   8  -7   1     2468.32     2619.42    152.92 o 
   9  -7   1      891.35      860.28     75.54 o 
  10  -7   1     2378.57     2446.08    124.57 o 
  11  -7   1        0.04       17.71     29.91 o 
  12  -7   1      187.27      176.66     47.94 o 
  13  -7   1       42.05       44.16     37.98 o 
  14  -7   1      381.84      299.63     75.45 o 
 -15  -6   1      646.07      422.91     68.21 o 
 -14  -6   1      497.72      466.62     58.10 o 
 -13  -6   1      154.67       58.78     38.15 o 
 -12  -6   1      791.89      766.97     73.99 o 
 -11  -6   1       19.24       16.23     30.32 o 
 -10  -6   1      119.15       82.19     29.96 o 
  -9  -6   1       10.91      -16.11     16.11 o 
  -8  -6   1      599.22      468.64     58.18 o 
  -7  -6   1     2087.49     2183.22     80.34 o 
  -6  -6   1     2165.77     2004.72     61.47 o 
  -5  -6   1      889.60      704.50     33.36 o 
  -4  -6   1     3119.69     3352.89     55.30 o 
  -3  -6   1        9.30       26.56      8.53 o 
  -2  -6   1     3493.59     3757.95     47.93 o 
  -1  -6   1      690.90      620.79     20.75 o 
   0  -6   1     1302.67     1192.85     23.52 o 
   1  -6   1     1397.95     1557.74     26.76 o 
   2  -6   1       23.00       23.55      6.69 o 
   3  -6   1       16.06       15.50      6.01 o 
   4  -6   1      564.62      478.84     18.49 o 
   5  -6   1      199.80      186.53     19.64 o 
   6  -6   1     2940.99     3212.54     90.88 o 
   7  -6   1    10053.53     9949.76    313.24 o 
   8  -6   1        3.18      -11.36     22.83 o 
   9  -6   1        8.70        8.41     25.32 o 
  10  -6   1        9.02       11.78     23.02 o 
  11  -6   1     1783.77     1745.26    227.89 o 
  12  -6   1     1323.65     1320.25     93.06 o 
  13  -6   1      670.92      651.19    121.30 o 
  14  -6   1      574.12      584.90    110.92 o 
  15  -6   1      287.90      290.75     70.46 o 
 -15  -5   1       53.17       48.84     36.79 o 
 -14  -5   1      184.85       97.10     37.11 o 
 -13  -5   1     1447.51     1680.93    112.88 o 
 -12  -5   1     2339.97     2474.10    111.64 o 
 -11  -5   1      810.33      799.31     67.95 o 
 -10  -5   1      847.05      842.59    158.57 o 
  -9  -5   1      600.83      557.10     64.16 o 
  -8  -5   1        1.08        4.15     12.28 o 
  -7  -5   1        0.46        8.79      9.04 o 
  -6  -5   1      688.47      733.69     35.24 o 
  -5  -5   1     6485.94     6762.88     88.87 o 
  -4  -5   1      769.83      532.06     21.94 o 
  -3  -5   1     1008.57      815.46     22.20 o 
  -2  -5   1     3283.30     3855.63     39.53 o 
  -1  -5   1      677.04      390.33     13.48 o 
   0  -5   1    38229.16    38904.51    292.22 o 
   1  -5   1    15404.14    14099.74    121.70 o 
   2  -5   1    17287.08    17218.04    147.18 o 
   3  -5   1      338.71      372.01     13.22 o 
   4  -5   1      146.50      221.72     12.45 o 
   5  -5   1      568.53      542.21     26.88 o 
   6  -5   1     5092.97     4993.24     75.11 o 
   7  -5   1     5267.13     5852.09    132.48 o 
   8  -5   1      826.41      758.99     71.10 o 
   9  -5   1      433.67      404.22     56.54 o 
  10  -5   1      108.53      113.36     33.91 o 
  11  -5   1       15.97       24.50     25.39 o 
  12  -5   1     2751.13     3037.11    131.99 o 
  13  -5   1     1734.47     1794.22    105.79 o 
  14  -5   1      214.54       99.98     48.37 o 
  15  -5   1      346.45      373.14     71.71 o 
 -15  -4   1      287.11      218.05     65.33 o 
 -14  -4   1      332.20      324.41     47.14 o 
 -13  -4   1      128.19       97.01     43.03 o 
 -12  -4   1     1945.61     1857.45     94.91 o 
 -11  -4   1     2674.38     2968.49    112.24 o 
 -10  -4   1      582.23      584.48     54.91 o 
  -9  -4   1      644.60      550.96     51.13 o 
  -8  -4   1     4160.96     4224.62     78.40 o 
  -7  -4   1     4575.67     4711.13     89.84 o 
  -6  -4   1    14576.27    14097.08    134.79 o 
  -5  -4   1    30204.29    30866.59    268.33 o 
  -4  -4   1    14243.73    14666.46    124.62 o 
  -3  -4   1    11291.43    10994.27    107.73 o 
  -2  -4   1     2209.98     2143.06     25.58 o 
  -1  -4   1     9152.57     9149.95     83.67 o 
   0  -4   1     3349.42     3218.16     36.28 o 
   1  -4   1     1760.88     1932.83     37.44 o 
   2  -4   1     7584.12     7330.59     69.62 o 
   3  -4   1       52.60       21.88      6.91 o 
   4  -4   1      308.03      409.02     17.25 o 
   5  -4   1     7785.91     7096.10     95.62 o 
   6  -4   1     2335.60     2436.26     48.08 o 
   7  -4   1     2913.51     3067.12     56.54 o 
   8  -4   1     6813.27     6557.87    140.13 o 
   9  -4   1     2218.42     1959.42    103.28 o 
  10  -4   1      130.15       97.26     28.93 o 
  11  -4   1     1559.69     1607.08     84.78 o 
  12  -4   1     5352.84     5575.84    178.81 o 
  13  -4   1     2399.50     2185.31    299.64 o 
  14  -4   1     1585.03     1760.37    154.07 o 
  15  -4   1     2196.76     2516.43    125.84 o 
 -15  -3   1      178.13      205.74     61.65 o 
 -14  -3   1       72.18       47.45     31.51 o 
 -13  -3   1     1181.79     1310.30     85.05 o 
 -12  -3   1     6475.06     6590.40    179.34 o 
 -11  -3   1     4324.39     4215.89    132.46 o 
 -10  -3   1      723.93      961.48     53.41 o 
  -9  -3   1     5028.38     5044.91     85.74 o 
  -8  -3   1     1007.54      894.80     30.62 o 
  -7  -3   1      690.06      583.66     18.87 o 
  -6  -3   1       23.92       59.69      9.46 o 
  -5  -3   1     3262.07     3247.28     38.34 o 
  -4  -3   1     1232.79     1216.09     22.17 o 
  -3  -3   1      717.98      542.98     16.03 o 
  -2  -3   1       56.54       38.39      5.97 o 
  -1  -3   1     4984.24     4163.84     42.61 o 
   0  -3   1      364.38      205.77      8.63 o 
   1  -3   1    26254.66    27714.61    251.83 o 
   2  -3   1    23886.14    22483.93    210.81 o 
   3  -3   1    61586.86    65187.79    633.64 o 
   4  -3   1      124.15      123.08      9.60 o 
   5  -3   1     5436.99     5796.15     69.58 o 
   6  -3   1     4655.64     4645.01     56.07 o 
   7  -3   1     6519.92     6832.11    106.34 o 
   8  -3   1     4134.86     4280.05     76.89 o 
   9  -3   1      965.31      967.93     74.76 o 
  10  -3   1      493.33      452.99     58.89 o 
  11  -3   1       54.91       45.41     58.36 o 
  12  -3   1      469.43      419.11     44.61 o 
  13  -3   1      133.84      168.20     77.36 o 
  14  -3   1      132.86      110.15     35.99 o 
  15  -3   1       48.75       48.51     32.12 o 
  16  -3   1      762.61      966.27     86.70 o 
 -14  -2   1      141.19      196.01     77.06 o 
 -13  -2   1       38.32       29.22     25.70 o 
 -12  -2   1      831.56      873.82    104.22 o 
 -11  -2   1      544.49      651.21     47.65 o 
 -10  -2   1      180.03      217.22     18.91 o 
  -9  -2   1     2952.55     3140.39     56.48 o 
  -8  -2   1     2271.14     2280.22     45.42 o 
  -7  -2   1      177.36      212.47     14.44 o 
  -6  -2   1       28.13        6.44      6.67 o 
  -5  -2   1     1339.87     1329.33     26.76 o 
  -4  -2   1     7831.73     7887.23     74.35 o 
  -3  -2   1      984.83      876.94     17.48 o 
  -2  -2   1     2056.67     2543.89     28.42 o 
  -1  -2   1        1.26      173.79      8.07 o 
   0  -2   1     6544.88     4224.64     54.32 o 
   1  -2   1     9515.80    10832.27    107.41 o 
   2  -2   1     1096.67      736.42     18.07 o 
   3  -2   1        0.13      101.95      9.66 o 
   4  -2   1    10358.70    10815.67    117.05 o 
   5  -2   1    14784.83    14066.07    126.52 o 
   6  -2   1        8.05       33.38      5.68 o 
   7  -2   1     3246.70     3365.00     44.48 o 
   8  -2   1      311.05      295.82     14.70 o 
   9  -2   1     1477.15     1494.09     32.23 o 
  10  -2   1     3972.48     3993.14    111.22 o 
  11  -2   1     3029.68     3220.39    100.20 o 
  12  -2   1       28.47      -18.29     25.12 o 
  13  -2   1      905.91      862.88     77.59 o 
  14  -2   1      483.17      354.81    131.53 o 
  15  -2   1      158.57      156.58     35.83 o 
  16  -2   1       15.57       41.00     32.96 o 
 -13  -1   1      416.61      437.26     53.74 o 
 -12  -1   1     1962.71     1940.83     88.75 o 
 -11  -1   1       14.90       -5.06     16.47 o 
 -10  -1   1      285.08      274.95     31.26 o 
  -9  -1   1      709.33      734.33     53.89 o 
  -8  -1   1       10.95      -11.52     11.52 o 
  -7  -1   1     1513.62     1558.07     31.97 o 
  -6  -1   1     5914.38     5452.80     72.66 o 
  -5  -1   1      580.75      431.53     14.69 o 
  -4  -1   1    11681.20    13166.16    126.33 o 
  -3  -1   1     7553.69     7621.80     76.72 o 
  -2  -1   1     4992.18     5140.98     47.56 o 
  -1  -1   1    77206.63    69546.78    634.04 o 
   0  -1   1     9927.51    16019.73    161.80 o 
   1  -1   1    17529.61    14150.10    160.64 o 
   2  -1   1    24516.12    24869.18    264.50 o 
   3  -1   1      149.60        4.66      4.68 o 
   4  -1   1       95.85       72.94      8.30 o 
   5  -1   1      663.98      783.64     22.24 o 
   6  -1   1      971.95     1444.24     33.47 o 
   7  -1   1      527.64      476.04     20.35 o 
   8  -1   1      135.44      149.60     20.81 o 
   9  -1   1      427.53      459.22     20.98 o 
  10  -1   1     3927.94     3962.75     82.26 o 
  11  -1   1     1818.69     2080.26    111.34 o 
  12  -1   1     2415.85     2152.11    186.59 o 
  13  -1   1     1770.56     1836.90    190.81 o 
  14  -1   1       17.55      127.32     81.80 o 
  15  -1   1      268.62      286.33     35.16 o 
 -14   0   1     1542.98     1541.17    177.16 o 
 -13   0   1     3412.55     3751.11    251.36 o 
 -12   0   1      773.73      649.16     73.00 o 
 -11   0   1      222.40      185.44     29.86 o 
 -10   0   1      120.91       84.70     18.96 o 
  -9   0   1      879.50      887.50     29.73 o 
  -8   0   1     9588.12    10030.07    135.67 o 
  -7   0   1    38557.52    39116.31    404.29 o 
  -6   0   1    28566.87    28932.49    470.75 o 
  -5   0   1    10897.01    10475.48    188.38 o 
  -4   0   1     7138.16     6146.89     86.06 o 
  -3   0   1      414.98      270.67     13.84 o 
  -2   0   1       72.47      109.15      6.85 o 
  -1   0   1      166.54       35.82      7.44 o 
   1   0   1      855.27     1963.06     31.34 o 
   2   0   1      725.38      542.74     14.37 o 
   3   0   1    19484.36    16753.69   1038.86 o 
   4   0   1    19926.55    21564.01    401.54 o 
   5   0   1    17469.98    17701.93    344.64 o 
   6   0   1    22549.88    21346.05    416.60 o 
   7   0   1     5757.70     6301.96    164.69 o 
   8   0   1     1070.58     1189.50     77.84 o 
   9   0   1      466.70      541.21     51.29 o 
  10   0   1     3405.96     3461.34     75.98 o 
  11   0   1     1695.65     1765.51     60.53 o 
  12   0   1     5737.44     6232.03    212.61 o 
  13   0   1     5235.54     5593.41    317.66 o 
  14   0   1      216.63      164.69     82.66 o 
 -15   1   1        1.80       19.01     38.12 o 
 -14   1   1     2254.56     2243.79    212.64 o 
 -13   1   1     2526.57     2726.15    218.67 o 
 -12   1   1     3723.95     4083.52    255.90 o 
 -11   1   1     5898.81     6226.77    316.36 o 
 -10   1   1      334.36      305.41     20.53 o 
  -9   1   1       27.51       12.77      8.72 o 
  -8   1   1     1015.65     1030.47     27.77 o 
  -7   1   1      787.94      812.66     24.95 o 
  -6   1   1     2219.68     2144.09     46.32 o 
  -5   1   1     7468.82     7148.85     92.50 o 
  -4   1   1     3251.59     3414.57     60.54 o 
  -3   1   1     3706.58     3344.26     55.82 o 
  -2   1   1        1.93       67.82      5.21 o 
  -1   1   1     7426.74    10103.07     97.34 o 
   1   1   1    41228.96    48170.57    472.71 o 
   2   1   1    13793.33    14305.75    135.43 o 
   3   1   1     6367.40     7217.19     88.15 o 
   4   1   1    14637.66    14750.74    209.73 o 
   5   1   1      132.08       39.10     15.63 o 
   6   1   1     8014.46     8770.20    148.24 o 
   7   1   1     2133.22     1793.88     64.05 o 
   8   1   1     2706.60     2555.50     73.29 o 
   9   1   1      196.95      154.07     29.89 o 
  10   1   1      509.38      531.92     36.90 o 
  11   1   1      191.15      144.73     24.75 o 
  12   1   1      385.15      354.28     38.35 o 
  13   1   1        2.04      -31.94     31.94 o 
 -16   2   1        3.79       49.25     34.57 o 
 -15   2   1       20.05        3.15     63.07 o 
 -14   2   1      654.75      756.95    102.73 o 
 -13   2   1      164.88      122.48     27.74 o 
 -12   2   1      271.59      224.84     30.30 o 
 -11   2   1     1235.32     1201.72    102.00 o 
 -10   2   1     2817.05     2913.72     80.18 o 
  -9   2   1       45.17       66.88     11.84 o 
  -8   2   1       69.96       75.05     12.32 o 
  -7   2   1       46.20       28.03      9.39 o 
  -6   2   1     4499.41     4463.68     63.49 o 
  -5   2   1     1608.89     1701.77     27.84 o 
  -4   2   1       99.63       90.97      8.64 o 
  -3   2   1     1121.85      965.56     20.20 o 
  -2   2   1    23168.15    22279.75    226.75 o 
  -1   2   1     1436.26     1048.89     18.45 o 
   0   2   1     1930.79     3855.47     43.12 o 
   1   2   1     2568.40     1602.04     18.30 o 
   2   2   1     2963.29     3150.34     36.42 o 
   3   2   1    10929.48    10591.96     95.37 o 
   4   2   1        4.43       13.23      5.81 o 
   5   2   1      885.59      977.91     25.37 o 
   6   2   1     1443.81     1275.63     30.21 o 
   7   2   1     3252.32     3121.58     51.81 o 
   8   2   1     1743.73     1919.63     42.13 o 
   9   2   1     3177.33     3115.53     85.94 o 
  10   2   1      130.95       57.83     21.46 o 
  11   2   1       28.81       11.01     17.70 o 
  12   2   1       71.03       56.76     22.51 o 
  13   2   1        1.44      -10.03     22.61 o 
  14   2   1      125.93      154.78     68.78 o 
 -16   3   1      522.77      466.98     65.66 o 
 -15   3   1      250.77      240.03     55.27 o 
 -14   3   1      495.38      432.37    179.72 o 
 -13   3   1       67.56       99.00     42.37 o 
 -12   3   1        3.51      -17.69     19.31 o 
 -11   3   1      308.24      313.73     52.67 o 
 -10   3   1      416.81      496.15     47.09 o 
  -9   3   1     3744.00     3902.24    116.75 o 
  -8   3   1     2338.33     2219.58     69.18 o 
  -7   3   1     1031.82     1067.47     35.97 o 
  -6   3   1     4665.53     5045.79     64.08 o 
  -5   3   1      628.70      875.43     24.81 o 
  -4   3   1    26334.57    26187.96    266.56 o 
  -3   3   1    10766.91    10679.73    111.49 o 
  -2   3   1     4602.58     4491.55     50.37 o 
  -1   3   1    37295.95    37785.55    320.51 o 
   0   3   1      427.29      342.65     15.02 o 
   1   3   1    18406.80    20282.10    163.54 o 
   2   3   1     3560.73     3785.85     43.30 o 
   3   3   1     6322.45     6792.00     62.57 o 
   4   3   1       22.63       39.87      5.16 o 
   5   3   1      290.35      325.25     12.51 o 
   6   3   1     2674.73     2974.68     53.30 o 
   7   3   1       22.56       13.15      8.25 o 
   8   3   1     5316.88     5539.84     90.72 o 
   9   3   1     4625.45     4944.61     79.11 o 
  10   3   1     2157.66     2333.98     61.65 o 
  11   3   1     6048.43     6578.77    173.60 o 
  12   3   1     2600.75     2657.73     92.50 o 
  13   3   1      330.07      222.07     38.98 o 
  14   3   1      600.22      618.35     59.60 o 
  15   3   1     1444.43     1235.85    155.52 o 
 -15   4   1     1054.43      861.26     77.04 o 
 -14   4   1     1588.72     1567.68    114.14 o 
 -13   4   1     2281.68     2623.04    217.49 o 
 -12   4   1      554.45      407.33     49.62 o 
 -11   4   1       32.47       19.20     23.26 o 
 -10   4   1     1073.59     1017.39    139.12 o 
  -9   4   1    14418.84    15304.21    461.77 o 
  -8   4   1     8266.37     8358.26    207.27 o 
  -7   4   1     5306.82     5708.15    105.50 o 
  -6   4   1    11336.93    11643.61    153.98 o 
  -5   4   1       13.68       -5.91      5.91 o 
  -4   4   1     7335.66     7934.28     84.50 o 
  -3   4   1      858.53      877.91     19.65 o 
  -2   4   1        0.14       -4.90      4.90 o 
  -1   4   1      699.54      800.11     19.64 o 
   0   4   1     7949.54     8472.79     73.03 o 
   1   4   1    47061.69    49904.88    382.68 o 
   2   4   1     2613.00     2254.36     29.36 o 
   3   4   1    12128.43    12600.03    118.76 o 
   4   4   1    33887.75    31961.91    248.75 o 
   5   4   1     5003.00     4718.70     49.01 o 
   6   4   1    10343.22    11028.66    105.52 o 
   7   4   1     5114.37     4471.59     56.77 o 
   8   4   1       72.53       49.90     11.32 o 
   9   4   1      802.44      644.48     33.54 o 
  10   4   1     3260.82     3406.77     82.00 o 
  11   4   1     5622.06     5835.68    120.59 o 
  12   4   1      298.21      248.41     36.49 o 
  13   4   1      850.64      905.02     87.66 o 
  14   4   1      911.86     1083.09    114.76 o 
  15   4   1      140.45      121.38     40.86 o 
 -15   5   1      542.05      536.06     79.51 o 
 -14   5   1     1968.83     2270.25    297.71 o 
 -13   5   1     1712.12     1750.50    104.17 o 
 -12   5   1       91.28       95.32     37.16 o 
 -11   5   1     1086.60      984.78     72.67 o 
 -10   5   1       54.83       55.00     28.19 o 
  -9   5   1        0.75       -4.02     18.77 o 
  -8   5   1     5092.57     5002.85    129.60 o 
  -7   5   1      894.43      840.33     44.44 o 
  -6   5   1     3379.60     3147.48     68.30 o 
  -5   5   1     1394.64     1253.57     27.81 o 
  -4   5   1       25.78        6.91      6.04 o 
  -3   5   1    21752.94    20040.66    166.98 o 
  -2   5   1     4434.51     4486.34     65.82 o 
  -1   5   1    36135.69    36293.79    260.26 o 
   0   5   1    26416.81    25364.27    197.04 o 
   1   5   1     1224.78     1898.67     28.32 o 
   2   5   1      857.67      602.06     19.53 o 
   3   5   1      278.25      242.44     13.40 o 
   4   5   1     8756.87     8871.22     94.51 o 
   5   5   1     2040.90     2123.37     41.38 o 
   6   5   1       57.12       26.18     12.92 o 
   7   5   1      491.50      437.57     25.80 o 
   8   5   1       40.50       26.73     15.19 o 
   9   5   1     1582.72     1564.65     99.04 o 
  10   5   1      293.93      275.79     66.83 o 
  11   5   1      421.27      402.19     51.83 o 
  12   5   1     1842.38     2019.14     89.06 o 
  13   5   1       97.28       77.53     31.41 o 
  14   5   1       18.96       35.88     30.37 o 
  15   5   1       11.50      -15.34     30.90 o 
 -15   6   1       57.28      107.28     53.07 o 
 -14   6   1      501.16      404.41     63.86 o 
 -13   6   1     1455.72     1537.97    103.19 o 
 -12   6   1      138.67      142.52     58.99 o 
 -11   6   1      162.47      119.72     39.24 o 
 -10   6   1      542.84      632.53    148.01 o 
  -9   6   1       55.57       -1.02     22.41 o 
  -8   6   1     2690.94     2682.43    114.44 o 
  -7   6   1      117.60       97.30     20.67 o 
  -6   6   1     1006.35      942.85     43.90 o 
  -5   6   1      864.15      858.20     26.64 o 
  -4   6   1     9093.85     9449.44    110.84 o 
  -3   6   1       40.44       39.72      7.87 o 
  -2   6   1     2105.08     2593.29     32.18 o 
  -1   6   1     2625.10     2403.95     30.77 o 
   0   6   1      268.45      210.11     10.64 o 
   1   6   1     1516.23     1650.54     25.47 o 
   2   6   1        0.90       24.03      6.07 o 
   3   6   1     6403.43     6779.60     98.14 o 
   4   6   1      760.46      675.42     31.44 o 
   5   6   1     2645.83     2554.72     61.86 o 
   6   6   1      981.44     1108.77     38.26 o 
   7   6   1      760.28      729.33     33.34 o 
   8   6   1      121.31       78.54     23.80 o 
   9   6   1     1769.02     1650.43     97.77 o 
  10   6   1      271.81      376.23     51.05 o 
  11   6   1      205.94      213.54     42.55 o 
  12   6   1     1363.09     1371.65     79.17 o 
  13   6   1      405.12      345.66     47.83 o 
  14   6   1      411.89      370.50     63.78 o 
  15   6   1      433.63      358.68     55.98 o 
 -14   7   1        7.63       50.19     51.50 o 
 -13   7   1      239.27      122.73     47.98 o 
 -12   7   1      365.73      365.70     62.77 o 
 -11   7   1     2222.40     2203.39    154.41 o 
 -10   7   1     1412.47     1467.73     96.47 o 
  -9   7   1      484.99      459.85    125.29 o 
  -8   7   1     6353.27     6348.72    227.23 o 
  -7   7   1      133.07       33.78     26.66 o 
  -6   7   1     1324.97     1334.85     55.32 o 
  -5   7   1     1532.77     1852.77     47.63 o 
  -4   7   1     6689.89     6187.24     86.21 o 
  -3   7   1     3344.99     3652.99     56.15 o 
  -2   7   1     3629.80     4147.03     46.86 o 
  -1   7   1     2484.77     2067.03     30.04 o 
   0   7   1      177.52      168.19     10.59 o 
   1   7   1     1164.48      822.23     19.73 o 
   2   7   1      776.60      557.08     18.07 o 
   3   7   1       23.32       47.06      7.61 o 
   4   7   1       37.48       46.27     11.66 o 
   5   7   1      296.25      255.94     23.35 o 
   6   7   1     2631.55     2497.83     69.83 o 
   7   7   1     1124.11     1155.68     57.91 o 
   8   7   1     3770.70     4039.11    111.47 o 
   9   7   1     9265.40     9732.06    230.85 o 
  10   7   1     3162.16     3229.84    123.95 o 
  11   7   1      365.49      336.21     44.71 o 
  12   7   1       62.33       10.55     28.87 o 
  13   7   1      896.38      905.15     74.39 o 
  14   7   1      672.32      660.61     69.43 o 
 -14   8   1      581.60      426.70     90.61 o 
 -13   8   1      531.64      588.65     80.67 o 
 -12   8   1      696.18      603.57     79.89 o 
 -11   8   1     1796.98     1748.28    116.09 o 
 -10   8   1     1192.92     1202.68    157.55 o 
  -9   8   1     1523.87     1384.56     98.30 o 
  -8   8   1     3078.92     3078.70    151.29 o 
  -7   8   1     2303.93     2176.81    112.01 o 
  -6   8   1      747.23      699.39     56.22 o 
  -5   8   1      384.61      299.12     33.36 o 
  -4   8   1      211.32      232.54     17.75 o 
  -3   8   1     6529.36     6970.92     85.54 o 
  -2   8   1      836.46      764.32     23.52 o 
  -1   8   1      382.11      575.10     21.79 o 
   0   8   1        0.79       -6.03      6.03 o 
   1   8   1    21706.09    21240.17    179.68 o 
   2   8   1    12784.31    13730.27    150.01 o 
   3   8   1     6263.42     6197.87     88.65 o 
   4   8   1    12614.74    12978.59    177.41 o 
   5   8   1     2148.09     2250.69     75.78 o 
   6   8   1     1114.63     1072.28     57.12 o 
   7   8   1      605.02      545.82     45.66 o 
   8   8   1     1366.66     1465.54     83.94 o 
   9   8   1     3194.65     3447.86    128.74 o 
  10   8   1        3.46       22.55     26.29 o 
  11   8   1      580.72      651.68     61.09 o 
  12   8   1      836.30      833.03     86.16 o 
  13   8   1      347.07      274.32     49.96 o 
  14   8   1      349.78      388.39     58.68 o 
 -13   9   1      437.32      496.98     99.54 o 
 -12   9   1      195.62      167.64     55.10 o 
 -11   9   1      391.40      222.17     59.62 o 
 -10   9   1      707.16      657.54    166.56 o 
  -9   9   1      678.59      702.93     80.23 o 
  -8   9   1       74.47       20.06     31.14 o 
  -7   9   1     1415.32     1113.82     87.73 o 
  -6   9   1       40.53      -13.90     20.29 o 
  -5   9   1     1942.09     2022.00     62.06 o 
  -4   9   1     7157.68     7568.63    105.82 o 
  -3   9   1    12287.59    11868.32    149.58 o 
  -2   9   1     1560.21     1575.29     37.06 o 
  -1   9   1     2965.46     3355.71     52.46 o 
   0   9   1     4314.16     4047.18     61.16 o 
   1   9   1      184.88      151.47     15.23 o 
   2   9   1      915.66      810.92     36.26 o 
   3   9   1     1171.10     1092.07     38.17 o 
   4   9   1      125.29      137.03     21.93 o 
   5   9   1      109.92      161.98     32.00 o 
   6   9   1      117.72       77.41     24.76 o 
   7   9   1     2272.50     1995.40    135.63 o 
   8   9   1      402.21      433.41     53.51 o 
   9   9   1      804.11      699.33     68.40 o 
  10   9   1     2419.36     2409.30    100.00 o 
  11   9   1      458.34      301.05     46.93 o 
  12   9   1      112.84      100.67     35.39 o 
  13   9   1       25.08       14.07     34.11 o 
 -12  10   1      233.60      357.76     92.76 o 
 -11  10   1      116.27       46.64     44.15 o 
 -10  10   1      376.51      507.41     77.45 o 
  -9  10   1     1235.62     1136.99    216.77 o 
  -8  10   1     1223.70     1384.69    106.34 o 
  -7  10   1        5.28       41.07     35.29 o 
  -6  10   1      342.39      409.13     45.25 o 
  -5  10   1       79.94      114.39     24.56 o 
  -4  10   1       84.90       29.42     17.93 o 
  -3  10   1      243.68      253.88     26.14 o 
  -2  10   1     4348.05     4298.86    127.76 o 
  -1  10   1      754.21      937.61     39.16 o 
   0  10   1        4.26       15.10     12.60 o 
   1  10   1     3096.02     3140.69     60.06 o 
   2  10   1        7.16       10.00     10.81 o 
   3  10   1      124.16      130.52     16.95 o 
   4  10   1       37.11       42.33     22.22 o 
   5  10   1      383.68      359.16     57.14 o 
   6  10   1       28.26       14.08     21.96 o 
   7  10   1       14.59       -1.62     22.52 o 
   8  10   1       11.27       25.06     25.54 o 
   9  10   1     1556.74     1670.97     87.93 o 
  10  10   1      595.28      663.99     82.39 o 
  11  10   1      430.13      368.37     69.00 o 
  12  10   1      261.87      258.44     57.49 o 
  13  10   1      397.02      331.99     84.59 o 
 -12  11   1      386.52      319.51     99.52 o 
 -11  11   1     1879.28     1979.49    142.29 o 
 -10  11   1      375.86      404.76    119.00 o 
  -9  11   1       26.62       13.90     50.55 o 
  -8  11   1       10.37       32.85     42.69 o 
  -7  11   1      170.03       47.33     43.57 o 
  -6  11   1      908.59      940.47     66.97 o 
  -5  11   1     1291.47     1386.16     62.92 o 
  -4  11   1     1554.26     1455.77     62.48 o 
  -3  11   1     1391.64     1279.16     74.73 o 
  -2  11   1      117.14       63.21     26.08 o 
  -1  11   1      152.06      168.87     28.61 o 
   0  11   1     2243.33     2170.43     66.02 o 
   1  11   1     1699.00     1850.02     93.76 o 
   2  11   1     1235.75     1171.38     44.08 o 
   3  11   1      497.04      469.58     28.82 o 
   4  11   1      177.21      153.75     29.50 o 
   5  11   1      340.00      247.15     34.48 o 
   6  11   1     3856.22     4367.66    145.30 o 
   7  11   1     5770.58     6358.99    186.71 o 
   8  11   1     1665.33     1757.85    103.93 o 
   9  11   1      802.76      883.59     87.69 o 
  10  11   1       43.91       47.71     35.72 o 
  11  11   1      184.96      135.90     49.01 o 
  12  11   1       86.46       12.63     39.02 o 
 -11  12   1      390.53      554.24    122.67 o 
 -10  12   1      944.71      794.15    103.46 o 
  -9  12   1      170.38       81.76     57.17 o 
  -8  12   1      282.54      322.80     86.34 o 
  -7  12   1        3.48       11.50     32.31 o 
  -6  12   1     1370.40     1438.76     71.16 o 
  -5  12   1     2204.56     2320.65    109.65 o 
  -4  12   1      532.30      564.90     60.27 o 
  -3  12   1      123.39       97.01     27.26 o 
  -2  12   1        2.77       10.64     20.33 o 
  -1  12   1     2127.53     2064.18     76.29 o 
   0  12   1     2775.06     2842.16     88.97 o 
   1  12   1     4977.69     4674.27    196.58 o 
   2  12   1     6549.75     6737.13    153.42 o 
   3  12   1     1346.63     1478.82     67.14 o 
   4  12   1      519.95      454.00     44.35 o 
   5  12   1       85.17       83.27     29.36 o 
   6  12   1     1093.33     1204.05     85.67 o 
   7  12   1      198.81      210.45     46.42 o 
   8  12   1        1.68      -12.93     34.78 o 
   9  12   1      625.77      396.54     63.53 o 
  10  12   1      598.19      558.00    115.59 o 
  11  12   1       84.32       54.69     42.73 o 
  -9  13   1      927.85      805.04    106.92 o 
  -8  13   1      141.16      160.73     56.13 o 
  -7  13   1       98.65       96.33     66.65 o 
  -6  13   1     1096.97     1239.34     90.54 o 
  -5  13   1     2250.54     2370.95    124.95 o 
  -4  13   1     1894.73     1780.60    264.34 o 
  -3  13   1     1699.59     1552.77     67.87 o 
  -2  13   1     2017.11     2087.22     80.61 o 
  -1  13   1        1.07       -1.12     21.79 o 
   0  13   1      255.95      257.17     38.27 o 
   1  13   1       36.08       24.88     23.48 o 
   2  13   1       42.34       19.60     24.35 o 
   3  13   1      199.77      190.08     48.94 o 
   4  13   1       14.58       -7.15     26.89 o 
   5  13   1      136.61      120.18     33.93 o 
   6  13   1       41.40       73.69     38.86 o 
   7  13   1      795.12      834.73     82.07 o 
   8  13   1     1582.55     1610.20    109.05 o 
   9  13   1     1119.25     1153.53    100.76 o 
  10  13   1      346.46      411.38     86.56 o 
  -8  14   1       13.87       -2.98     62.62 o 
  -7  14   1       34.02      -14.35     62.00 o 
  -6  14   1      373.08      446.21     89.11 o 
  -5  14   1      129.18       59.81     38.81 o 
  -4  14   1       11.77       38.19     45.50 o 
  -3  14   1      813.77      769.53     71.79 o 
  -2  14   1      473.13      518.29     56.13 o 
  -1  14   1      547.95      494.22     46.19 o 
   0  14   1       94.04      141.81     32.90 o 
   1  14   1       42.20       31.81     29.67 o 
   2  14   1       44.79       17.79     27.82 o 
   3  14   1      326.91      335.84     62.85 o 
   4  14   1       31.72       76.00     45.98 o 
   5  14   1        0.62       15.35     44.19 o 
   6  14   1        0.30      -12.16     31.00 o 
   7  14   1      289.85      233.84     55.29 o 
   8  14   1       87.73       47.56     43.95 o 
  -6  15   1      269.03      203.34     83.18 o 
  -5  15   1       61.30       39.25     63.74 o 
  -4  15   1      162.21      102.67     68.82 o 
  -3  15   1        4.63       -5.92     57.66 o 
  -2  15   1      545.30      606.19     63.79 o 
  -1  15   1      200.11      160.86     65.00 o 
   0  15   1      460.35      387.13     43.60 o 
   1  15   1      468.47      406.30     54.23 o 
   2  15   1      207.85      274.45     79.93 o 
   3  15   1       26.44      -44.03     51.18 o 
   4  15   1     1332.03     1368.66    141.68 o 
   5  15   1     1555.67     1550.61    119.90 o 
   6  15   1      964.82     1017.75    105.35 o 
  -3  16   1       46.31        9.42     65.61 o 
  -2  16   1      368.15      316.65     85.01 o 
  -1  16   1     1352.74     1309.00     86.44 o 
   0  16   1     1609.82     1605.47    141.87 o 
   1  16   1      854.87     1053.74    125.34 o 
   2  16   1      759.43      897.50    119.31 o 
   3  16   1      457.78      413.23     96.31 o 
  -5 -15   2        9.65      -44.06     44.06 o 
  -4 -15   2      242.67      293.21     88.54 o 
  -3 -15   2       35.28       88.04     62.75 o 
  -2 -15   2      810.75      720.79    107.95 o 
  -1 -15   2      442.20      315.92     50.32 o 
   0 -15   2      375.90      388.10     55.78 o 
   1 -15   2      111.20       71.42     44.22 o 
   2 -15   2        0.99      -16.49     36.36 o 
   3 -15   2      244.64      242.06     82.02 o 
   4 -15   2      864.46      967.70    121.60 o 
   5 -15   2      315.06       92.96     67.96 o 
  -7 -14   2       12.37       -2.27     39.31 o 
  -6 -14   2       15.60        7.62     33.49 o 
  -5 -14   2      405.09      332.89     69.89 o 
  -4 -14   2       44.39       62.35     46.13 o 
  -3 -14   2      549.56      477.95     72.83 o 
  -2 -14   2      107.99      106.95     60.43 o 
  -1 -14   2      126.29       72.22     33.46 o 
   0 -14   2       16.75        1.29     23.77 o 
   1 -14   2      398.66      341.06     99.16 o 
   2 -14   2        1.13        8.08     26.29 o 
   3 -14   2      305.80      282.27     52.38 o 
   4 -14   2     1387.76     1179.37     89.70 o 
   5 -14   2        4.27       29.97     56.51 o 
   6 -14   2      237.14      278.45     87.27 o 
   7 -14   2      685.80      780.75    119.34 o 
  -9 -13   2       23.23       57.38     46.91 o 
  -8 -13   2       71.46       45.51     44.14 o 
  -7 -13   2        1.07       14.21     34.04 o 
  -6 -13   2      335.96      302.61     46.36 o 
  -5 -13   2     2076.16     2273.17     92.57 o 
  -4 -13   2     1165.78     1119.85     94.92 o 
  -3 -13   2     1913.71     1717.35    171.71 o 
  -2 -13   2      881.05      861.37    102.35 o 
  -1 -13   2      477.50      446.56     37.94 o 
   0 -13   2       20.51       19.23     24.09 o 
   1 -13   2     1421.40     1662.92     73.04 o 
   2 -13   2     1865.98     1816.43     76.59 o 
   3 -13   2     2434.26     2645.07     89.75 o 
   4 -13   2     1402.60     1413.65     99.11 o 
   5 -13   2       93.61       73.54     37.38 o 
   6 -13   2      249.22      100.71     46.26 o 
   7 -13   2      861.95      763.88    113.67 o 
   8 -13   2      171.23      123.39     77.61 o 
   9 -13   2      273.77      310.06    110.02 o 
 -10 -12   2     1570.60     1632.11    115.22 o 
  -9 -12   2     2359.74     2403.60    160.68 o 
  -8 -12   2     2581.26     2522.44    154.13 o 
  -7 -12   2      462.24      406.85     74.01 o 
  -6 -12   2       43.70      -25.11     34.95 o 
  -5 -12   2      147.10      125.08     64.62 o 
  -4 -12   2     1596.89     1466.55     94.71 o 
  -3 -12   2     1409.34     1304.22     75.52 o 
  -2 -12   2      955.55     1004.25     56.74 o 
  -1 -12   2      571.92      471.73     36.35 o 
   0 -12   2        3.23      -13.65     17.12 o 
   1 -12   2      384.47      407.15     62.42 o 
   2 -12   2     4028.63     4182.09    139.90 o 
   3 -12   2     1891.88     1904.36    102.26 o 
   4 -12   2      628.61      582.80     62.77 o 
   5 -12   2     1778.88     1599.63    158.44 o 
   6 -12   2        2.66       41.24     30.34 o 
   7 -12   2      345.97      324.76     56.98 o 
   8 -12   2     1491.38     1706.04    133.29 o 
   9 -12   2     2226.69     2188.40    152.06 o 
  10 -12   2     1398.32     1578.26    179.48 o 
 -11 -11   2        6.58       -9.01     39.01 o 
 -10 -11   2        1.86      -28.31     42.53 o 
  -9 -11   2       22.91       88.20     48.82 o 
  -8 -11   2      460.19      553.99     82.68 o 
  -7 -11   2      176.25      184.26     53.82 o 
  -6 -11   2       31.35       43.41     29.30 o 
  -5 -11   2       19.96       39.57     24.93 o 
  -4 -11   2     1592.57     1820.05     83.40 o 
  -3 -11   2     1299.27     1264.99     48.75 o 
  -2 -11   2     3754.42     3629.82     89.48 o 
  -1 -11   2      791.77      899.45     56.38 o 
   0 -11   2       25.12       29.04     16.66 o 
   1 -11   2      432.00      414.43     34.33 o 
   2 -11   2     1453.91     1534.25     72.71 o 
   3 -11   2      410.82      340.49     34.46 o 
   4 -11   2     1557.10     1409.90     91.81 o 
   5 -11   2     1382.83     1622.19     70.89 o 
   6 -11   2       44.79       75.79     53.50 o 
   7 -11   2      108.86       97.16     35.30 o 
   8 -11   2      536.72      506.83     80.17 o 
   9 -11   2      222.16      227.34     62.25 o 
  10 -11   2       79.03       50.21     47.28 o 
  11 -11   2       48.38       23.16     61.41 o 
 -12 -10   2      267.66      296.36     60.93 o 
 -11 -10   2       37.39      -14.87     36.99 o 
 -10 -10   2       11.64       14.62     40.68 o 
  -9 -10   2      105.47       95.17     44.93 o 
  -8 -10   2      211.77      221.77     55.51 o 
  -7 -10   2     1268.30     1350.08    205.82 o 
  -6 -10   2       42.03       46.29     29.20 o 
  -5 -10   2      244.10      233.98     38.45 o 
  -4 -10   2      976.22      961.01     65.40 o 
  -3 -10   2      323.17      238.14     22.25 o 
  -2 -10   2       61.52       54.70     14.51 o 
  -1 -10   2       36.48       41.61     14.85 o 
   0 -10   2      993.40     1019.90     53.36 o 
   1 -10   2     2039.18     2049.53     66.82 o 
   2 -10   2     5480.95     5265.42    108.04 o 
   3 -10   2      434.82      506.64     34.09 o 
   4 -10   2      355.88      290.78     33.00 o 
   5 -10   2      223.55      190.11     32.17 o 
   6 -10   2      858.82      714.92     64.55 o 
   7 -10   2      288.02      269.47     57.43 o 
   8 -10   2      834.59      955.00     94.00 o 
   9 -10   2      107.26       88.92     47.44 o 
  10 -10   2      364.14      374.34     77.29 o 
  11 -10   2        1.45       28.83     42.22 o 
  12 -10   2        2.45       29.13     59.37 o 
 -13  -9   2        0.24       25.20     40.05 o 
 -12  -9   2       11.14       15.66     47.05 o 
 -11  -9   2      239.42      277.88     65.41 o 
 -10  -9   2      386.99      422.86     96.22 o 
  -9  -9   2      448.86      679.66     88.40 o 
  -8  -9   2     1159.35     1071.84     95.82 o 
  -7  -9   2     1324.96     1152.80    187.99 o 
  -6  -9   2     2487.66     2517.76    102.12 o 
  -5  -9   2     5105.12     5027.09    340.41 o 
  -4  -9   2     6125.47     6056.03    132.42 o 
  -3  -9   2     1658.94     1694.04     48.63 o 
  -2  -9   2       90.22       98.95     14.59 o 
  -1  -9   2      860.55      962.21     47.75 o 
   0  -9   2     3326.91     3244.43     76.70 o 
   1  -9   2     1311.52     1361.24     41.28 o 
   2  -9   2     2118.38     2204.64     47.59 o 
   3  -9   2      638.22      520.43     59.78 o 
   4  -9   2     1925.42     2141.34     80.97 o 
   5  -9   2     1903.09     2143.26     71.17 o 
   6  -9   2     1815.26     1705.61     87.33 o 
   7  -9   2     1007.13     1099.23    114.71 o 
   8  -9   2      479.65      433.33     66.49 o 
   9  -9   2     1224.46     1229.46    165.14 o 
  10  -9   2      430.90      518.33     75.27 o 
  11  -9   2      790.73      815.96     92.38 o 
  12  -9   2     1684.44     1686.04    127.03 o 
  13  -9   2     1751.30     1772.83    164.73 o 
 -14  -8   2        4.51       -2.73     39.34 o 
 -13  -8   2      663.27      683.61     96.67 o 
 -12  -8   2     1798.61     1978.38    143.97 o 
 -11  -8   2     4702.83     5059.96    210.63 o 
 -10  -8   2     3459.54     3779.80    172.26 o 
  -9  -8   2     2269.54     2151.97    123.65 o 
  -8  -8   2      172.17       90.75     43.65 o 
  -7  -8   2       73.29       78.72     33.24 o 
  -6  -8   2      220.04      135.29     50.03 o 
  -5  -8   2     1410.62     1424.40     72.36 o 
  -4  -8   2      703.63      633.71     58.53 o 
  -3  -8   2       69.87       55.82     12.08 o 
  -2  -8   2        7.97        7.53      9.06 o 
  -1  -8   2     2202.03     2149.25     40.74 o 
   0  -8   2     7064.32     7253.61     79.83 o 
   1  -8   2     6143.81     6428.89     73.05 o 
   2  -8   2      778.56      751.75     36.10 o 
   3  -8   2     9827.47     9864.50    116.99 o 
   4  -8   2     5067.42     5202.22    111.36 o 
   5  -8   2      156.78       97.45     23.31 o 
   6  -8   2     3132.98     3149.30    175.31 o 
   7  -8   2     5749.95     5343.48    244.24 o 
   8  -8   2     3067.83     3333.03    186.51 o 
   9  -8   2     2639.37     2614.91    131.98 o 
  10  -8   2     1644.90     1455.76    105.35 o 
  11  -8   2       67.47       88.19     45.78 o 
  12  -8   2        3.51       29.17     40.29 o 
  13  -8   2        0.40       -0.72     52.20 o 
  14  -8   2       59.83       54.10     58.55 o 
 -14  -7   2       70.20       42.12     42.99 o 
 -13  -7   2       14.60        7.30     41.85 o 
 -12  -7   2       40.21      141.40     58.17 o 
 -11  -7   2        5.96       -1.95     27.10 o 
 -10  -7   2       63.29       41.98     25.87 o 
  -9  -7   2      434.00      361.32     62.16 o 
  -8  -7   2      246.52      260.24     35.05 o 
  -7  -7   2      787.95      817.95     53.11 o 
  -6  -7   2     5219.91     5412.46    112.83 o 
  -5  -7   2     2602.98     2219.11     74.30 o 
  -4  -7   2     9668.03    10092.41    148.96 o 
  -3  -7   2    10295.96    10034.81    119.68 o 
  -2  -7   2     4304.60     4516.47     62.97 o 
  -1  -7   2       62.87        5.42      6.33 o 
   0  -7   2     2560.64     2456.71     38.03 o 
   1  -7   2    10662.75     9822.22     95.06 o 
   2  -7   2     2711.94     2956.51     42.89 o 
   3  -7   2     2729.02     2764.75     47.74 o 
   4  -7   2     1810.19     1580.25     38.11 o 
   5  -7   2      512.95      389.64     29.52 o 
   6  -7   2      259.08      291.40     73.10 o 
   7  -7   2       35.31       -6.82     30.60 o 
   8  -7   2        0.11       -6.85     30.55 o 
   9  -7   2      289.42      229.72     58.16 o 
  10  -7   2      427.40      346.88     57.24 o 
  11  -7   2      533.28      552.85     69.72 o 
  12  -7   2       77.59       49.45     36.69 o 
  13  -7   2      217.43      187.86     50.86 o 
  14  -7   2      681.72      581.90     97.07 o 
 -15  -6   2       73.32      113.03     49.30 o 
 -14  -6   2       60.32       -4.23     35.48 o 
 -13  -6   2       20.44       40.04     36.75 o 
 -12  -6   2       70.48       23.53     32.07 o 
 -11  -6   2      401.25      355.48     79.69 o 
 -10  -6   2     1836.91     1803.34    120.50 o 
  -9  -6   2     1293.47     1510.41     71.81 o 
  -8  -6   2      643.48      459.50     44.63 o 
  -7  -6   2       14.26       12.44     13.99 o 
  -6  -6   2       58.03       47.67     14.80 o 
  -5  -6   2       61.99        6.97      9.69 o 
  -4  -6   2      855.51      686.16     28.21 o 
  -3  -6   2      399.20      344.51     12.63 o 
  -2  -6   2      830.81      827.96     23.38 o 
  -1  -6   2     3923.16     3771.16     46.72 o 
   0  -6   2    19008.46    19421.51    160.49 o 
   1  -6   2     1426.97     1417.22     26.91 o 
   2  -6   2      421.01      461.16     14.91 o 
   3  -6   2       48.14       47.32      7.46 o 
   4  -6   2     1611.28     1581.52     32.46 o 
   5  -6   2     3182.67     3300.50     68.92 o 
   6  -6   2     1161.75     1335.71     73.58 o 
   7  -6   2     1088.69      875.90    104.10 o 
   8  -6   2        0.18      -12.08     23.44 o 
   9  -6   2      519.99      446.91     64.58 o 
  10  -6   2      236.66      231.50     52.24 o 
  11  -6   2        4.89       33.56     29.38 o 
  12  -6   2      777.33      792.43     77.41 o 
  13  -6   2      741.70      757.21    159.35 o 
  14  -6   2      327.90      358.08     61.93 o 
  15  -6   2       41.50       14.63     46.30 o 
 -15  -5   2        6.85       12.74     38.27 o 
 -14  -5   2       22.73      -17.29     35.23 o 
 -13  -5   2      684.95      747.03     75.79 o 
 -12  -5   2     2967.68     3128.52    161.53 o 
 -11  -5   2     1289.25     1403.04     84.86 o 
 -10  -5   2       73.87       76.47     26.06 o 
  -9  -5   2      944.61     1196.51     63.06 o 
  -8  -5   2      841.95      766.51     61.71 o 
  -7  -5   2    10526.65    10959.13    168.57 o 
  -6  -5   2    13743.98    14285.86    164.33 o 
  -5  -5   2    11345.51    11082.97    122.67 o 
  -4  -5   2     9692.04     9806.09    110.36 o 
  -3  -5   2      158.24      129.11     13.19 o 
  -2  -5   2      183.64      142.18      8.36 o 
  -1  -5   2       10.47       24.15      5.75 o 
   0  -5   2     1685.40     1301.27     23.22 o 
   1  -5   2     4745.38     5394.84     58.06 o 
   2  -5   2      239.91      224.68     10.07 o 
   3  -5   2     2172.30     1990.69     32.66 o 
   4  -5   2      158.18      245.64     14.38 o 
   5  -5   2     4697.40     4863.48     84.87 o 
   6  -5   2     7345.84     7482.52    108.40 o 
   7  -5   2     6318.49     6692.84    180.98 o 
   8  -5   2     4517.71     4212.74    176.85 o 
   9  -5   2       13.63       -9.62     22.93 o 
  10  -5   2     1875.44     1826.96    112.51 o 
  11  -5   2     1780.97     1871.71    161.81 o 
  12  -5   2     3048.09     3351.01    141.41 o 
  13  -5   2     5078.75     5157.26    187.48 o 
  14  -5   2     1646.78     1874.93    133.42 o 
  15  -5   2       43.94       14.22     41.44 o 
 -15  -4   2      115.62       78.79     51.31 o 
 -14  -4   2      560.48      458.00     79.58 o 
 -13  -4   2     2462.11     2813.70    120.04 o 
 -12  -4   2     5164.73     5466.81    177.69 o 
 -11  -4   2     4790.28     5002.60    150.69 o 
 -10  -4   2     1691.59     1890.74     85.25 o 
  -9  -4   2     1703.91     1756.19     78.72 o 
  -8  -4   2      229.46      176.61     19.63 o 
  -7  -4   2      689.85      554.85     25.12 o 
  -6  -4   2      557.76      469.17     17.79 o 
  -5  -4   2      493.30      514.78     19.53 o 
  -4  -4   2     1362.77     1284.01     24.17 o 
  -3  -4   2     1133.35     1197.22     25.06 o 
  -2  -4   2    16378.79    16654.17    140.00 o 
  -1  -4   2      182.66      118.64      8.45 o 
   0  -4   2     7954.48     8006.21     72.02 o 
   1  -4   2    33212.34    33360.82    273.93 o 
   2  -4   2    11993.83    10627.55     94.87 o 
   3  -4   2      875.03     1029.32     23.92 o 
   4  -4   2       17.45      158.85     15.67 o 
   5  -4   2    12036.33    12649.45    156.67 o 
   6  -4   2    11661.94    12344.96    144.03 o 
   7  -4   2     1464.54     1408.75     33.70 o 
   8  -4   2    10435.96    10383.38    239.61 o 
   9  -4   2      601.79      653.45     60.74 o 
  10  -4   2       45.65       32.63     25.24 o 
  11  -4   2      224.21      176.13     51.97 o 
  12  -4   2      138.30      116.28     51.63 o 
  13  -4   2       46.31       61.20     51.27 o 
  14  -4   2      489.62      441.76     58.53 o 
  15  -4   2       23.52       14.56     40.14 o 
 -15  -3   2      638.34      705.93     92.15 o 
 -14  -3   2      502.80      619.32     84.58 o 
 -13  -3   2       93.65       58.80     32.01 o 
 -12  -3   2        5.49       24.43     28.74 o 
 -11  -3   2      592.26      612.29    128.31 o 
 -10  -3   2      399.54      435.74     39.59 o 
  -9  -3   2      283.78      299.48     17.54 o 
  -8  -3   2     2259.73     2181.39     41.49 o 
  -7  -3   2     3157.61     3097.15     71.16 o 
  -6  -3   2    11421.41    11908.18    121.24 o 
  -5  -3   2    13603.36    13811.86    119.19 o 
  -4  -3   2     8049.16     7195.44     73.35 o 
  -3  -3   2    11702.12    11957.81    106.08 o 
  -2  -3   2    10927.87     9552.11     80.29 o 
  -1  -3   2    12660.58    14745.97    122.20 o 
   0  -3   2    11432.59    10915.62     92.57 o 
   1  -3   2    21421.46    20455.96    259.76 o 
   2  -3   2     2433.78     3120.64     39.73 o 
   3  -3   2      514.11      606.88     20.16 o 
   4  -3   2     2334.96     2052.87     36.03 o 
   5  -3   2     1013.86     1208.83     27.03 o 
   6  -3   2      279.31      193.58     11.87 o 
   7  -3   2     1221.25     1100.99     27.04 o 
   8  -3   2       33.77       60.50     15.33 o 
   9  -3   2     3038.10     2876.17    115.93 o 
  10  -3   2       84.67       75.46     26.19 o 
  11  -3   2      572.29      567.52     48.39 o 
  12  -3   2     1734.45     1780.71     86.01 o 
  13  -3   2      640.91      705.56    100.21 o 
  14  -3   2      281.66      179.38     39.50 o 
  15  -3   2      324.79      232.00     95.06 o 
  16  -3   2       45.93       35.58     40.38 o 
 -14  -2   2        3.97        6.97     34.11 o 
 -13  -2   2      195.82      253.51     44.46 o 
 -12  -2   2     1500.00     1560.46     83.62 o 
 -11  -2   2      735.14      803.03     51.60 o 
 -10  -2   2      241.33      297.71     49.81 o 
  -9  -2   2       11.08        9.05     10.02 o 
  -8  -2   2      130.15      101.41     12.61 o 
  -7  -2   2     2931.19     3146.93     54.84 o 
  -6  -2   2      288.57      466.32     20.45 o 
  -5  -2   2      147.70      117.95     10.37 o 
  -4  -2   2     4574.99     5259.73     51.69 o 
  -3  -2   2    12004.50    12280.65    107.59 o 
  -2  -2   2    21991.48    24831.21    197.22 o 
  -1  -2   2     1035.37     2195.45     25.38 o 
   0  -2   2     5436.85     3872.43     45.00 o 
   1  -2   2    23765.50    24448.19    266.11 o 
   2  -2   2   118693.80   124878.28   1198.97 o 
   3  -2   2    59805.19    58981.67    572.00 o 
   4  -2   2     5255.32     5464.55     79.58 o 
   5  -2   2      622.22      700.08     14.44 o 
   6  -2   2     3873.74     4296.20     52.29 o 
   7  -2   2     2482.39     2525.96     42.13 o 
   8  -2   2     2665.94     2808.02     41.44 o 
   9  -2   2       63.69       64.75     14.28 o 
  10  -2   2      575.94      520.39     38.76 o 
  11  -2   2     1064.64     1252.19    159.69 o 
  12  -2   2      660.55      660.72     46.72 o 
  13  -2   2      708.24      628.35     49.73 o 
  14  -2   2      201.22      148.51     33.62 o 
  15  -2   2      927.46      907.22     77.47 o 
  16  -2   2      347.72      339.17     51.83 o 
 -13  -1   2      416.01      368.18     64.55 o 
 -12  -1   2       88.99       50.89     24.61 o 
 -11  -1   2      341.67      304.49     49.77 o 
 -10  -1   2      291.46      252.95     17.32 o 
  -9  -1   2     5715.57     6122.46    124.22 o 
  -8  -1   2    12671.44    13288.29    157.01 o 
  -7  -1   2    11014.91    10937.72    131.22 o 
  -6  -1   2     3314.21     3406.67     60.61 o 
  -5  -1   2      769.03      815.38     22.31 o 
  -4  -1   2     2593.36     2504.27     44.33 o 
  -3  -1   2      540.30      587.41     12.65 o 
  -2  -1   2     1122.41      924.40     15.46 o 
  -1  -1   2        0.55      327.47     13.53 o 
   0  -1   2      249.14       -3.80      3.80 o 
   1  -1   2      654.53     1001.97     19.61 o 
   2  -1   2     1371.43     1928.62     29.02 o 
   3  -1   2     6166.84     4707.55     57.05 o 
   4  -1   2    21037.23    21216.05    202.05 o 
   5  -1   2    11079.26    11720.78    135.97 o 
   6  -1   2    21574.20    21106.87    233.34 o 
   7  -1   2      567.22      611.45     22.66 o 
   8  -1   2      110.97       65.51     10.93 o 
   9  -1   2      313.89      312.45     18.76 o 
  10  -1   2     3115.60     3342.83     70.73 o 
  11  -1   2     7855.27     8153.20    363.64 o 
  12  -1   2     3054.55     3333.49    235.02 o 
  13  -1   2      856.51      755.16    133.62 o 
  14  -1   2      359.91      258.66     95.97 o 
  15  -1   2       96.58      -59.52     65.33 o 
 -14   0   2     2226.92     2387.21    207.75 o 
 -13   0   2     3451.15     3742.80    248.31 o 
 -12   0   2     4536.28     5357.75    189.30 o 
 -11   0   2     4419.17     4431.64    110.47 o 
 -10   0   2      281.68      328.67     16.03 o 
  -9   0   2       22.58       12.58      9.15 o 
  -8   0   2      304.28      255.91     15.39 o 
  -7   0   2     1334.40     1150.07     28.08 o 
  -6   0   2     2152.93     2253.06     39.40 o 
  -5   0   2     1318.20     1619.59     30.22 o 
  -4   0   2     2125.14     2708.55     42.60 o 
  -3   0   2     7969.67     7833.13     87.15 o 
  -2   0   2    44266.76    44904.89    406.57 o 
  -1   0   2    83591.63    90294.09   1705.12 o 
   1   0   2     2575.67     4718.05     57.02 o 
   2   0   2     2036.98     1803.99     24.78 o 
   3   0   2     6490.24     8009.42     86.79 o 
   4   0   2     1694.69     2196.88     33.02 o 
   5   0   2    13103.86    12643.83    145.90 o 
   6   0   2    26237.52    26769.63    291.28 o 
   7   0   2     1228.29     1145.25     26.57 o 
   8   0   2     2097.25     2132.77     51.79 o 
   9   0   2     4576.45     4795.45    120.35 o 
  10   0   2        0.58        4.03     14.33 o 
  11   0   2     1278.05     1340.63     55.22 o 
  12   0   2     1289.89     1590.71    120.60 o 
  13   0   2        5.26      -43.16     55.86 o 
  14   0   2        9.42        5.47     63.12 o 
 -16   1   2      330.91      278.27     45.58 o 
 -15   1   2        0.48       35.79     26.87 o 
 -14   1   2      349.91      313.73     83.16 o 
 -13   1   2     1475.50     1768.51    184.50 o 
 -12   1   2      425.07      356.95     95.82 o 
 -11   1   2        0.47      -20.62     45.74 o 
 -10   1   2      162.02       69.97     14.66 o 
  -9   1   2     1197.97     1397.36     34.68 o 
  -8   1   2     7996.78     8305.24     98.40 o 
  -7   1   2    10787.65    11175.71    131.22 o 
  -6   1   2    15798.83    15669.75    170.04 o 
  -5   1   2     9756.51    10193.61    122.45 o 
  -4   1   2     2453.35     2059.36     38.15 o 
  -3   1   2     8059.68     9251.12     91.91 o 
  -2   1   2     1300.45     1479.33     24.80 o 
  -1   1   2    13485.99    10172.02    102.61 o 
   0   1   2     2748.28     5629.66     82.52 o 
   1   1   2     1363.01      656.68     12.01 o 
   2   1   2      501.65      479.81      9.63 o 
   3   1   2        0.79       36.58      6.53 o 
   4   1   2     4636.60     4330.85     59.97 o 
   5   1   2     1487.51     1252.23     25.37 o 
   6   1   2     2770.22     3173.95    117.99 o 
   7   1   2     4568.21     4431.90     96.30 o 
   8   1   2       25.04      -11.03     11.03 o 
   9   1   2     1387.22     1279.16     52.84 o 
  10   1   2       16.88       -4.98     14.21 o 
  11   1   2      946.68     1038.37     51.09 o 
  12   1   2     2062.96     2117.00    118.27 o 
  13   1   2      190.74      130.41     48.87 o 
 -16   2   2        2.51        1.46     32.12 o 
 -15   2   2       96.69       79.27     31.80 o 
 -14   2   2      134.14      148.05     33.07 o 
 -13   2   2      136.80       95.49     28.27 o 
 -12   2   2      632.67      555.64     90.01 o 
 -11   2   2      603.58      617.82     43.19 o 
 -10   2   2     2505.52     2547.32     79.76 o 
  -9   2   2      998.73      987.87     33.97 o 
  -8   2   2     2511.77     2778.57     44.25 o 
  -7   2   2     4473.79     4606.55     71.82 o 
  -6   2   2     1804.50     1840.16     34.25 o 
  -5   2   2     4419.78     4940.69     54.22 o 
  -4   2   2      819.41      895.68     17.00 o 
  -3   2   2     3942.83     4964.05     62.50 o 
  -2   2   2     6356.61     7347.45     73.53 o 
  -1   2   2       27.80      138.08      6.71 o 
   0   2   2     3501.42     5260.35     53.38 o 
   1   2   2     2612.98     3264.58     29.49 o 
   2   2   2    21309.44    21785.93    192.15 o 
   3   2   2     8418.24     8505.63     73.86 o 
   4   2   2     5845.12     5766.85     79.09 o 
   5   2   2      580.83      636.05     20.53 o 
   6   2   2      209.21      134.32     11.22 o 
   7   2   2      296.73      318.26     19.00 o 
   8   2   2     2967.48     2717.40     49.81 o 
   9   2   2      871.21      927.01     49.78 o 
  10   2   2     1587.86     1574.71     72.04 o 
  11   2   2     1116.15     1155.10     94.90 o 
  12   2   2       92.25       72.51     33.13 o 
  13   2   2      149.74      193.69     34.95 o 
  14   2   2      250.68      193.21     75.08 o 
 -16   3   2      837.57      736.44     76.33 o 
 -15   3   2      374.83      370.74     51.26 o 
 -14   3   2      496.02      474.11    112.92 o 
 -13   3   2      812.63      958.37     65.79 o 
 -12   3   2        0.59      -15.72     20.58 o 
 -11   3   2     1839.45     1708.79     79.22 o 
 -10   3   2     8259.85     8638.02    272.49 o 
  -9   3   2     1285.48     1381.28     70.59 o 
  -8   3   2      232.33      250.49     17.51 o 
  -7   3   2     1211.71     1201.08     28.05 o 
  -6   3   2       54.18       74.03      8.12 o 
  -5   3   2       31.17       18.54      5.75 o 
  -4   3   2       86.21      139.78      9.01 o 
  -3   3   2     6575.91     6383.35     73.60 o 
  -2   3   2    15021.69    16777.74    148.19 o 
  -1   3   2      507.26      433.92     10.26 o 
   0   3   2      728.28     1178.92     16.46 o 
   1   3   2    32754.02    32970.81    256.42 o 
   2   3   2    26624.36    25937.58    215.95 o 
   3   3   2    14059.51    14080.02    126.99 o 
   4   3   2    28494.02    28796.73    230.26 o 
   5   3   2    10782.66    10177.96    102.32 o 
   6   3   2     2776.72     2803.31     54.35 o 
   7   3   2     1107.18      926.56     28.62 o 
   8   3   2     6516.70     6507.51     93.50 o 
   9   3   2     7857.33     8336.68    114.35 o 
  10   3   2      384.20      485.77     29.05 o 
  11   3   2     1220.97     1140.13     62.30 o 
  12   3   2       37.11       35.87     24.19 o 
  13   3   2      739.73      711.63     66.17 o 
  14   3   2      360.59      241.24     45.21 o 
 -15   4   2     1609.86     1722.58    118.71 o 
 -14   4   2      566.14      478.26     58.40 o 
 -13   4   2      902.24      809.89     67.61 o 
 -12   4   2      435.26      524.61     57.57 o 
 -11   4   2      662.20      610.08     54.63 o 
 -10   4   2      457.52      499.59     48.97 o 
  -9   4   2     8345.99     8691.26    222.59 o 
  -8   4   2      321.32      280.74     31.71 o 
  -7   4   2       18.51       -0.52      9.11 o 
  -6   4   2      152.81      139.25     12.82 o 
  -5   4   2     1365.48     1235.31     26.63 o 
  -4   4   2    23820.14    23080.27    241.16 o 
  -3   4   2    25605.10    24855.57    229.06 o 
  -2   4   2    31833.29    32150.91    265.84 o 
  -1   4   2    35062.72    35000.25    260.92 o 
   0   4   2     6664.60     6323.16     51.60 o 
   1   4   2    13460.49    14694.35    118.91 o 
   2   4   2      165.92      301.93     10.32 o 
   3   4   2    14480.95    13591.10    119.64 o 
   4   4   2     6467.90     6350.90     63.23 o 
   5   4   2       24.71        4.50      4.93 o 
   6   4   2      155.06      100.90     10.79 o 
   7   4   2     2353.85     2367.44     46.61 o 
   8   4   2     1103.82     1116.72     36.83 o 
   9   4   2     3676.00     3640.23     72.94 o 
  10   4   2      867.47     1016.34     71.35 o 
  11   4   2      368.88      326.73     43.35 o 
  12   4   2     1387.52     1420.63     50.09 o 
  13   4   2        4.69       -2.07     16.73 o 
  14   4   2     1166.31     1201.72     76.99 o 
  15   4   2     1151.30     1493.26     88.25 o 
 -15   5   2     1472.56     1540.25    121.22 o 
 -14   5   2      989.36      980.71    205.82 o 
 -13   5   2      236.33      202.08     47.02 o 
 -12   5   2      215.62      236.84     60.45 o 
 -11   5   2      239.52      263.48     43.61 o 
 -10   5   2     2983.05     2935.43    119.82 o 
  -9   5   2     5616.66     5174.62    164.38 o 
  -8   5   2    10536.38    10895.37    193.08 o 
  -7   5   2     9279.60     9704.79    172.99 o 
  -6   5   2      139.36       84.92     14.30 o 
  -5   5   2       35.11       23.91      9.69 o 
  -4   5   2      158.68      189.94     10.84 o 
  -3   5   2    16493.58    18179.06    147.71 o 
  -2   5   2     1064.87      871.92     18.26 o 
  -1   5   2        1.97        0.63      4.18 o 
   0   5   2     1118.96     1494.27     20.91 o 
   1   5   2       14.11        8.17      4.81 o 
   2   5   2      619.42      802.86     18.05 o 
   3   5   2      985.17      791.80     23.25 o 
   4   5   2     3560.01     3594.91     47.24 o 
   5   5   2     9086.59     9125.89    103.99 o 
   6   5   2     2850.44     2796.76     42.97 o 
   7   5   2     1014.31      952.66     30.30 o 
   8   5   2        0.50        3.09     11.33 o 
   9   5   2     1724.75     1808.10    122.29 o 
  10   5   2     1420.35     1479.05     75.81 o 
  11   5   2     1531.77     1596.79     57.62 o 
  12   5   2     1604.56     1678.99     83.25 o 
  13   5   2      119.04       61.27     30.88 o 
  14   5   2      137.23      152.34     49.44 o 
  15   5   2       30.87        8.70     33.78 o 
 -15   6   2      285.77      202.30     63.83 o 
 -14   6   2     1039.27     1148.89     95.79 o 
 -13   6   2      141.32       91.39     41.79 o 
 -12   6   2       34.35       34.47     65.91 o 
 -11   6   2       45.72       36.38     30.72 o 
 -10   6   2      109.54      183.14     69.37 o 
  -9   6   2      846.43      837.55     68.57 o 
  -8   6   2      193.38      228.81     59.56 o 
  -7   6   2      579.88      551.54     45.43 o 
  -6   6   2      141.54       91.87     24.40 o 
  -5   6   2     1083.62     1089.55     30.73 o 
  -4   6   2      558.40      626.53     18.99 o 
  -3   6   2       15.16        1.02      5.58 o 
  -2   6   2     2175.26     2130.43     35.01 o 
  -1   6   2     4457.43     4215.11     45.15 o 
   0   6   2      709.28      769.94     16.74 o 
   1   6   2     2967.55     3834.51     40.04 o 
   2   6   2     1259.34      911.34     18.47 o 
   3   6   2      510.81      500.43     19.32 o 
   4   6   2      945.39      787.88     28.64 o 
   5   6   2     2026.23     1980.99     56.81 o 
   6   6   2       28.90       29.56     11.64 o 
   7   6   2     2885.60     2955.19     64.01 o 
   8   6   2     3579.13     3372.95     96.21 o 
   9   6   2      804.26      859.03     65.79 o 
  10   6   2        5.05        8.49     19.92 o 
  11   6   2      128.18      100.62     28.81 o 
  12   6   2       89.56       38.19     26.35 o 
  13   6   2     1252.64     1490.49    104.28 o 
  14   6   2       99.05       46.56     34.04 o 
  15   6   2       53.97       28.40     38.03 o 
 -14   7   2        2.86       12.08     44.05 o 
 -13   7   2      946.73      771.48     84.14 o 
 -12   7   2      538.41      457.71     67.48 o 
 -11   7   2      617.43      697.78     75.74 o 
 -10   7   2      570.97      475.68     62.60 o 
  -9   7   2      333.42      338.90     93.37 o 
  -8   7   2     2990.88     3330.43    213.91 o 
  -7   7   2       71.55       80.68     31.41 o 
  -6   7   2      481.88      566.67     39.23 o 
  -5   7   2     4498.18     4997.93     85.55 o 
  -4   7   2     4432.24     4166.10     60.66 o 
  -3   7   2      377.11      334.60     15.12 o 
  -2   7   2     1004.18     1272.53     24.90 o 
  -1   7   2     2328.23     2633.35     36.69 o 
   0   7   2    15115.88    15235.74    121.82 o 
   1   7   2     7315.72     6748.23     62.54 o 
   2   7   2    25953.43    27630.72    232.16 o 
   3   7   2    11135.24    10061.86    129.78 o 
   4   7   2     5716.24     5811.62    105.97 o 
   5   7   2     2073.29     2221.84     60.68 o 
   6   7   2     3151.13     2971.70     76.02 o 
   7   7   2     1576.64     1550.12     72.61 o 
   8   7   2     1845.26     1807.69    138.47 o 
   9   7   2      983.94      942.00     83.02 o 
  10   7   2     1167.07     1076.86     82.20 o 
  11   7   2      703.84      677.92    131.40 o 
  12   7   2     1211.83     1289.88     80.39 o 
  13   7   2      398.87      406.97     54.47 o 
  14   7   2     1121.43     1244.82    117.74 o 
 -14   8   2      267.35      184.79     72.40 o 
 -13   8   2       42.11      -20.83     56.29 o 
 -12   8   2      747.33      750.06     86.07 o 
 -11   8   2      659.32      639.42    204.35 o 
 -10   8   2     2406.27     2401.68    127.88 o 
  -9   8   2      743.90      752.20     76.16 o 
  -8   8   2     1051.22      887.43     78.26 o 
  -7   8   2      160.59      113.52     37.44 o 
  -6   8   2     3276.97     3166.34    204.16 o 
  -5   8   2    10571.21    10346.30    147.74 o 
  -4   8   2    15913.00    16237.07    173.51 o 
  -3   8   2     6389.44     6242.89     85.13 o 
  -2   8   2    12398.04    12063.48    119.15 o 
  -1   8   2     2928.48     3216.18     41.38 o 
   0   8   2       36.52       27.77      7.81 o 
   1   8   2     1027.00     1198.54     26.72 o 
   2   8   2     1814.96     1543.33     31.38 o 
   3   8   2       72.02       37.80     10.17 o 
   4   8   2      520.70      508.70     30.32 o 
   5   8   2      824.01      687.93     45.29 o 
   6   8   2     1034.56     1008.15     54.80 o 
   7   8   2     4754.54     5117.85    148.83 o 
   8   8   2     2484.15     2382.61    109.40 o 
   9   8   2     4506.99     4415.91    133.57 o 
  10   8   2     3893.96     4130.62    126.56 o 
  11   8   2      369.92      274.75     66.41 o 
  12   8   2       13.76       28.86     28.40 o 
  13   8   2      541.80      505.07     61.16 o 
  14   8   2     1627.70     1966.61    157.11 o 
 -13   9   2       33.59       80.39     63.62 o 
 -12   9   2      589.77      603.09     83.30 o 
 -11   9   2      743.86      850.19     91.53 o 
 -10   9   2     4509.58     4682.68    192.20 o 
  -9   9   2     1311.47     1295.76    100.24 o 
  -8   9   2       38.82       32.26     34.32 o 
  -7   9   2     2282.85     2474.71    123.76 o 
  -6   9   2       44.50       97.22     27.50 o 
  -5   9   2      390.01      308.49     29.28 o 
  -4   9   2       97.45       38.70     12.52 o 
  -3   9   2      518.00      401.85     28.08 o 
  -2   9   2      100.84       71.83     13.48 o 
  -1   9   2     1587.67     1848.74     41.56 o 
   0   9   2     3201.14     3402.06     57.72 o 
   1   9   2     3260.09     3416.06     60.88 o 
   2   9   2     1225.45     1222.89     40.44 o 
   3   9   2     4510.51     4484.48     73.16 o 
   4   9   2     1267.05     1366.77     47.71 o 
   5   9   2      172.27      149.96     32.18 o 
   6   9   2      533.39      487.99     51.92 o 
   7   9   2     1483.14     1411.86     71.11 o 
   8   9   2     2667.43     2967.37    101.57 o 
   9   9   2      987.01      886.16     66.91 o 
  10   9   2      969.31      987.53     71.45 o 
  11   9   2       16.89       -2.46     28.68 o 
  12   9   2        9.35       25.27     30.91 o 
  13   9   2      279.35      216.52     46.58 o 
 -12  10   2       19.68       27.62     57.53 o 
 -11  10   2        7.21       39.70     42.59 o 
 -10  10   2       28.34        6.60     39.23 o 
  -9  10   2      139.76      118.87     47.51 o 
  -8  10   2      816.97      806.92     93.07 o 
  -7  10   2      278.79      202.43     48.10 o 
  -6  10   2      868.71      707.20     93.19 o 
  -5  10   2       14.25       17.19     17.87 o 
  -4  10   2      274.51      208.72     24.59 o 
  -3  10   2     3956.96     4111.70     75.31 o 
  -2  10   2     2591.94     2658.40     60.98 o 
  -1  10   2      228.97      168.79     20.15 o 
   0  10   2       90.45       64.96     15.56 o 
   1  10   2      462.66      513.63     27.08 o 
   2  10   2     1704.09     1783.96     42.95 o 
   3  10   2     4132.42     4129.82     77.31 o 
   4  10   2        2.45        2.69     16.64 o 
   5  10   2      590.66      550.42     47.03 o 
   6  10   2     1817.70     1972.77     80.55 o 
   7  10   2      651.42      661.33     55.11 o 
   8  10   2       40.48       -2.28     21.52 o 
   9  10   2       80.16      103.11     32.90 o 
  10  10   2       70.60       47.62     30.27 o 
  11  10   2      825.32      725.34     91.15 o 
  12  10   2      244.65      174.35     42.65 o 
  13  10   2        0.88       21.16     34.38 o 
 -12  11   2       13.93       59.89     68.33 o 
 -11  11   2      820.29      788.65     99.29 o 
 -10  11   2      251.45      193.04     62.07 o 
  -9  11   2      428.84      354.59     70.77 o 
  -8  11   2       66.20       42.93     42.43 o 
  -7  11   2     2085.05     2363.55    152.02 o 
  -6  11   2      774.08      749.69     61.32 o 
  -5  11   2     1246.65     1162.47     58.69 o 
  -4  11   2     2104.41     2155.28    163.87 o 
  -3  11   2       39.81        5.67     18.53 o 
  -2  11   2      130.47      127.25     41.38 o 
  -1  11   2     2371.73     2353.32     78.05 o 
   0  11   2     8432.55     8271.02    147.84 o 
   1  11   2     2869.18     2871.38    101.80 o 
   2  11   2     3738.68     3818.90     71.48 o 
   3  11   2     1843.82     1779.95     51.26 o 
   4  11   2      187.86      142.00     29.05 o 
   5  11   2       56.56       64.76     25.25 o 
   6  11   2       18.53       -1.01     27.20 o 
   7  11   2     1198.67     1259.90     85.00 o 
   8  11   2      133.95      146.03     36.37 o 
   9  11   2      286.76      319.29     47.90 o 
  10  11   2      451.94      463.01    150.19 o 
  11  11   2      135.11       98.80     44.47 o 
  12  11   2     1492.49     1563.69    115.68 o 
 -11  12   2      896.85      770.05    136.10 o 
 -10  12   2     1398.27     1165.63    118.22 o 
  -9  12   2      294.17      324.29     89.43 o 
  -8  12   2      586.67      473.45     79.77 o 
  -7  12   2     1651.42     1930.11     97.81 o 
  -6  12   2     1163.73     1176.93     73.67 o 
  -5  12   2     3659.07     3606.23    137.97 o 
  -4  12   2     2829.81     3019.07    243.22 o 
  -3  12   2     1255.80     1146.78     57.66 o 
  -2  12   2       21.04       11.39     20.26 o 
  -1  12   2      336.48      250.34     34.37 o 
   0  12   2        7.23      -18.54     18.54 o 
   1  12   2      271.11      226.62     28.68 o 
   2  12   2      501.39      472.95     41.26 o 
   3  12   2     1073.49     1059.91     79.20 o 
   4  12   2      589.03      550.27     48.80 o 
   5  12   2     1422.28     1554.55     73.55 o 
   6  12   2     1274.25     1254.05     86.03 o 
   7  12   2     3994.51     4195.72    151.94 o 
   8  12   2     4919.35     5463.96    181.82 o 
   9  12   2      759.81      827.26     93.69 o 
  10  12   2        1.31       16.83     41.31 o 
  11  12   2        5.00       -6.14     43.56 o 
  -9  13   2      814.58      683.28     98.33 o 
  -8  13   2        0.12      -15.76     41.31 o 
  -7  13   2        3.09      -30.19     53.02 o 
  -6  13   2      115.41      129.71     43.29 o 
  -5  13   2        2.37      -13.50     31.92 o 
  -4  13   2      837.82      910.42     74.39 o 
  -3  13   2      251.42      241.23     33.70 o 
  -2  13   2      474.12      471.62     43.39 o 
  -1  13   2       21.83       11.25     22.69 o 
   0  13   2     1588.78     1570.77     74.81 o 
   1  13   2     6593.81     7118.23    163.38 o 
   2  13   2     2865.02     3026.92     96.61 o 
   3  13   2     1122.81      986.01     83.65 o 
   4  13   2      865.28      846.61     58.14 o 
   5  13   2      444.17      406.72     46.62 o 
   6  13   2      910.67      994.24     83.02 o 
   7  13   2      458.35      366.40     65.60 o 
   8  13   2      360.35      434.75     65.68 o 
   9  13   2       16.04      -36.86     38.73 o 
  10  13   2       31.14       26.01     40.70 o 
  -8  14   2      181.01      112.57     74.68 o 
  -7  14   2        8.21       58.26     65.65 o 
  -6  14   2       28.28       19.58     36.70 o 
  -5  14   2      244.18      243.41     77.57 o 
  -4  14   2      893.51      989.37     99.90 o 
  -3  14   2       14.31        9.93     25.25 o 
  -2  14   2      226.84      194.70     36.02 o 
  -1  14   2      174.24      175.44     34.26 o 
   0  14   2      982.54      912.87     62.71 o 
   1  14   2      808.21      858.79     51.72 o 
   2  14   2       35.32      -13.98     52.30 o 
   3  14   2      565.82      833.15     90.74 o 
   4  14   2      383.34      342.34     63.03 o 
   5  14   2      621.72      613.37     65.20 o 
   6  14   2      121.84      208.07     42.40 o 
   7  14   2      171.80       91.57     47.54 o 
   8  14   2        2.47       29.83     45.57 o 
  -6  15   2      299.55      253.07     87.47 o 
  -5  15   2      254.24      392.14     94.05 o 
  -4  15   2       74.21       44.67     57.72 o 
  -3  15   2      486.49      445.12     91.09 o 
  -2  15   2     2778.50     2814.05    119.51 o 
  -1  15   2      951.83     1081.74    136.11 o 
   0  15   2     1302.66     1486.98     71.18 o 
   1  15   2      535.66      505.65     56.31 o 
   2  15   2      259.07       42.47     59.69 o 
   3  15   2      212.91      285.72     84.27 o 
   4  15   2        4.93      -34.16     59.93 o 
   5  15   2       75.30       68.82     53.56 o 
   6  15   2        0.79      -22.09     47.36 o 
  -3  16   2        7.00      -11.28     62.42 o 
  -2  16   2       53.05       73.31     44.22 o 
  -1  16   2      138.49      137.60     51.13 o 
   0  16   2       29.91        3.76     56.53 o 
   1  16   2       23.30        3.43     63.49 o 
   2  16   2        6.93       54.72     61.73 o 
   3  16   2       96.17       41.84     64.27 o 
  -5 -15   3      100.78       62.31     51.88 o 
  -4 -15   3       40.30      -45.14     45.14 o 
  -3 -15   3      874.26      991.17    126.50 o 
  -2 -15   3      479.95      482.38     97.41 o 
  -1 -15   3       62.58       59.24     62.39 o 
   0 -15   3      116.26       78.53     41.92 o 
   1 -15   3      210.81      222.69     51.02 o 
   2 -15   3       59.72       92.63     44.01 o 
   3 -15   3      119.63       38.98     65.57 o 
   4 -15   3        3.00      -23.71     61.50 o 
  -7 -14   3       37.11       14.45     44.97 o 
  -6 -14   3      410.30      386.04     65.79 o 
  -5 -14   3       23.71       29.84     46.59 o 
  -4 -14   3      533.39      580.11    139.87 o 
  -3 -14   3      706.88      643.20     81.59 o 
  -2 -14   3        0.94       49.68     57.21 o 
  -1 -14   3       68.93       82.65     54.25 o 
   0 -14   3      182.43      174.07     35.67 o 
   1 -14   3      495.26      542.51     74.77 o 
   2 -14   3      182.63      148.36     34.78 o 
   3 -14   3        7.34       24.83     33.41 o 
   4 -14   3        0.39        5.69     55.22 o 
   5 -14   3        4.33       -2.53     55.72 o 
   6 -14   3       36.02      -53.20     53.20 o 
   7 -14   3       94.24       20.02     66.19 o 
  -9 -13   3      440.66      519.98    120.18 o 
  -8 -13   3      256.88      206.10     52.22 o 
  -7 -13   3       70.78       36.30     48.80 o 
  -6 -13   3      158.96      209.71     50.35 o 
  -5 -13   3      663.41      552.16     64.42 o 
  -4 -13   3     2009.68     2226.42    158.86 o 
  -3 -13   3     1695.15     1851.50    113.97 o 
  -2 -13   3      112.67      107.47     29.34 o 
  -1 -13   3       32.19       35.52     22.13 o 
   0 -13   3     1398.67     1527.51     69.16 o 
   1 -13   3     1736.18     2028.19     80.76 o 
   2 -13   3      564.02      450.83     46.79 o 
   3 -13   3      641.54      655.72     49.01 o 
   4 -13   3      297.62      333.17     55.17 o 
   5 -13   3       77.18       42.36     36.76 o 
   6 -13   3      338.21      352.78     61.04 o 
   7 -13   3     1769.70     1717.57    153.87 o 
   8 -13   3     1802.95     1887.43    165.30 o 
   9 -13   3     1109.52     1306.32    174.26 o 
 -10 -12   3      143.50      135.66     65.35 o 
  -9 -12   3       83.85       38.86     51.03 o 
  -8 -12   3      146.78      138.03     55.69 o 
  -7 -12   3      349.61      396.43    181.88 o 
  -6 -12   3      842.79      775.36     90.92 o 
  -5 -12   3     3782.91     4380.56    199.81 o 
  -4 -12   3     3847.85     3794.10    128.19 o 
  -3 -12   3     2907.12     3018.99    110.50 o 
  -2 -12   3     1695.29     2066.41     78.79 o 
  -1 -12   3       32.73       45.29     19.79 o 
   0 -12   3        7.20        1.35     18.51 o 
   1 -12   3     1725.55     1609.55     69.25 o 
   2 -12   3     3094.27     3073.82     96.13 o 
   3 -12   3     2386.42     2598.86     86.10 o 
   4 -12   3     2111.00     2265.98    108.89 o 
   5 -12   3     1168.19     1326.78    167.34 o 
   6 -12   3       68.87       62.27     36.26 o 
   7 -12   3       48.37       36.10     37.18 o 
   8 -12   3      370.53      321.89     74.21 o 
   9 -12   3       52.53       15.59     49.95 o 
  10 -12   3        4.76      -51.58     63.35 o 
 -11 -11   3      229.59       39.11     47.56 o 
 -10 -11   3     1658.68     1589.08    137.16 o 
  -9 -11   3     2404.45     2550.35    151.06 o 
  -8 -11   3     1472.79     1353.08    172.07 o 
  -7 -11   3      352.33      342.78     66.49 o 
  -6 -11   3      173.20      103.92     35.27 o 
  -5 -11   3      826.26      805.25     70.54 o 
  -4 -11   3       62.21       47.22     26.63 o 
  -3 -11   3       10.80       34.07     16.19 o 
  -2 -11   3     2636.33     2701.89    115.08 o 
  -1 -11   3      396.16      368.50     32.00 o 
   0 -11   3      359.98      307.35     31.30 o 
   1 -11   3        0.32        3.72     17.25 o 
   2 -11   3        2.25        5.49     20.42 o 
   3 -11   3      956.97      843.48     48.75 o 
   4 -11   3      722.18      765.22     65.50 o 
   5 -11   3       29.65       37.85     26.22 o 
   6 -11   3      321.47      231.74     44.07 o 
   7 -11   3      102.75       61.36     34.47 o 
   8 -11   3      670.10      670.55    182.17 o 
   9 -11   3     1258.91     1365.00    336.31 o 
  10 -11   3      127.16      120.43     65.76 o 
  11 -11   3      391.15      346.58    104.32 o 
 -12 -10   3      330.00      252.84     71.20 o 
 -11 -10   3      355.41      454.35    144.82 o 
 -10 -10   3      146.49      171.27     56.14 o 
  -9 -10   3      132.80      159.74     50.88 o 
  -8 -10   3        2.84        7.64     33.68 o 
  -7 -10   3       66.66        9.52     29.16 o 
  -6 -10   3     4303.85     4393.43    145.74 o 
  -5 -10   3     1627.02     1493.58     76.53 o 
  -4 -10   3      751.86      929.07     59.79 o 
  -3 -10   3      422.64      402.73     28.12 o 
  -2 -10   3      968.38     1042.38     37.40 o 
  -1 -10   3     3917.84     3985.03     81.22 o 
   0 -10   3        9.20        3.31     13.66 o 
   1 -10   3       22.21       23.86     16.46 o 
   2 -10   3      278.73      214.39     25.42 o 
   3 -10   3      498.88      583.27     51.25 o 
   4 -10   3      117.20       73.14     27.09 o 
   5 -10   3      928.69     1139.30     62.85 o 
   6 -10   3        2.22       32.13     29.85 o 
   7 -10   3      677.67      672.62    104.60 o 
   8 -10   3     2383.18     2349.38    138.86 o 
   9 -10   3       40.18       13.82     37.91 o 
  10 -10   3      225.26      146.53     55.87 o 
  11 -10   3      199.70      174.37     58.34 o 
  12 -10   3      498.96      548.55    112.49 o 
 -13  -9   3     1087.27     1036.52    120.04 o 
 -12  -9   3     1596.73     1440.43    184.58 o 
 -11  -9   3     1666.33     1554.13    130.07 o 
 -10  -9   3      997.10      983.55    103.91 o 
  -9  -9   3      330.26      270.43     59.42 o 
  -8  -9   3        0.14       11.79     26.97 o 
  -7  -9   3        6.60        8.36     23.86 o 
  -6  -9   3     1211.79     1197.45     85.05 o 
  -5  -9   3     1043.80      946.96    145.07 o 
  -4  -9   3       24.18       12.82     17.23 o 
  -3  -9   3      711.41      681.25     50.48 o 
  -2  -9   3     1700.84     1656.32     42.02 o 
  -1  -9   3      597.78      680.71     30.96 o 
   0  -9   3     2317.77     2267.42     52.93 o 
   1  -9   3     2360.30     2555.49     62.82 o 
   2  -9   3     2139.43     2317.78     55.96 o 
   3  -9   3      656.11      639.03     37.89 o 
   4  -9   3      412.62      419.57     35.35 o 
   5  -9   3     5601.80     5560.33    136.55 o 
   6  -9   3     3035.92     3327.89    126.09 o 
   7  -9   3     3328.99     3225.16    193.02 o 
   8  -9   3     5459.48     5651.30    270.56 o 
   9  -9   3     1320.32     1579.17    190.58 o 
  10  -9   3      127.59      126.61     48.32 o 
  11  -9   3       46.70       25.40     41.18 o 
  12  -9   3      141.73      148.04     53.75 o 
  13  -9   3        8.69        5.47     51.20 o 
 -14  -8   3       82.73       60.87     44.84 o 
 -13  -8   3        0.04       -0.48     44.72 o 
 -12  -8   3       38.75       48.25     78.18 o 
 -11  -8   3      284.50      277.55     62.54 o 
 -10  -8   3       21.91       26.33     34.62 o 
  -9  -8   3     1078.09     1031.69     79.06 o 
  -8  -8   3      730.28      846.94     70.55 o 
  -7  -8   3     6502.35     6670.24    280.51 o 
  -6  -8   3     4345.13     4243.42    132.66 o 
  -5  -8   3     5260.94     5572.18    220.55 o 
  -4  -8   3     3689.98     3921.79     98.08 o 
  -3  -8   3     1070.01     1040.85     35.12 o 
  -2  -8   3      911.42      804.80     28.49 o 
  -1  -8   3      417.07      419.26     20.84 o 
   0  -8   3     6665.24     6381.31     77.11 o 
   1  -8   3     1641.85     1728.19     34.97 o 
   2  -8   3     7035.59     7301.21     95.28 o 
   3  -8   3     3930.76     4017.68     67.79 o 
   4  -8   3      740.82      748.43     39.78 o 
   5  -8   3     2181.51     2212.75     80.65 o 
   6  -8   3     2524.62     2525.91    103.20 o 
   7  -8   3       64.97       21.58     34.20 o 
   8  -8   3      195.81       79.59     46.54 o 
   9  -8   3     1198.34     1178.93    115.90 o 
  10  -8   3       17.67        5.56     32.17 o 
  11  -8   3        6.98        3.81     56.12 o 
  12  -8   3      974.97      869.07     96.64 o 
  13  -8   3     3133.03     3406.89    213.20 o 
 -14  -7   3        0.87       44.89     48.42 o 
 -13  -7   3      447.88      584.70     91.08 o 
 -12  -7   3     1924.04     2041.71    289.73 o 
 -11  -7   3     1913.92     1687.80    303.45 o 
 -10  -7   3     3246.62     3388.57    152.42 o 
  -9  -7   3     2779.44     2995.80    118.01 o 
  -8  -7   3      296.42      364.83     49.06 o 
  -7  -7   3     2141.49     2251.94     94.03 o 
  -6  -7   3      360.91      383.28     68.01 o 
  -5  -7   3     2414.97     2563.96     92.54 o 
  -4  -7   3     5621.74     5688.03     95.14 o 
  -3  -7   3        2.11        5.72      9.14 o 
  -2  -7   3     1127.98     1274.75     35.47 o 
  -1  -7   3      357.34      318.93     20.27 o 
   0  -7   3      862.72      764.69     26.82 o 
   1  -7   3     3038.12     2884.02     43.79 o 
   2  -7   3      235.75      286.93     14.20 o 
   3  -7   3      249.91      198.47     13.54 o 
   4  -7   3      864.04      813.22     27.88 o 
   5  -7   3      330.08      412.48     30.66 o 
   6  -7   3      879.35      933.08     70.29 o 
   7  -7   3     5005.30     4726.06    216.38 o 
   8  -7   3     3487.57     3592.78    185.12 o 
   9  -7   3      589.48      381.48     69.55 o 
  10  -7   3       28.89       27.49     38.54 o 
  11  -7   3        6.74       -2.56     32.19 o 
  12  -7   3      492.35      340.69     62.55 o 
  13  -7   3      485.27      576.34    163.50 o 
  14  -7   3       32.85       -0.57     47.62 o 
 -15  -6   3       55.01       85.69     60.20 o 
 -14  -6   3        1.46       35.84     49.96 o 
 -13  -6   3      374.22      432.26     74.98 o 
 -12  -6   3      321.76      232.88     59.18 o 
 -11  -6   3       41.75       98.25     34.35 o 
 -10  -6   3      256.28      264.11     44.63 o 
  -9  -6   3      226.90      231.14     35.05 o 
  -8  -6   3     1998.50     1918.07     73.83 o 
  -7  -6   3      495.34      552.93     48.16 o 
  -6  -6   3        9.07        9.84     14.90 o 
  -5  -6   3       15.48        2.48     10.73 o 
  -4  -6   3      523.09      416.01     21.29 o 
  -3  -6   3      102.75      167.62     10.08 o 
  -2  -6   3        1.32        2.79      6.34 o 
  -1  -6   3     3150.00     3394.91     44.34 o 
   0  -6   3       82.19      116.94      9.71 o 
   1  -6   3     4793.78     5008.59     58.90 o 
   2  -6   3      331.38      313.98     13.09 o 
   3  -6   3       10.65        8.37      6.37 o 
   4  -6   3        2.16        3.02      6.86 o 
   5  -6   3     8041.00     8093.81    114.20 o 
   6  -6   3     3429.42     3250.92    120.89 o 
   7  -6   3      795.21      778.15     77.89 o 
   8  -6   3      108.27       82.51     37.55 o 
   9  -6   3      431.53      345.09     59.97 o 
  10  -6   3      780.30      693.70     79.58 o 
  11  -6   3      613.44      604.05     66.88 o 
  12  -6   3     3400.59     3250.70    146.96 o 
  13  -6   3      374.59      443.01     85.91 o 
  14  -6   3      143.64       88.84     51.91 o 
 -15  -5   3      539.97      605.34     75.89 o 
 -14  -5   3     1429.85     1222.44    117.67 o 
 -13  -5   3     1841.24     1730.13    125.94 o 
 -12  -5   3     2808.53     2872.09    142.28 o 
 -11  -5   3     1388.13     1411.63     86.29 o 
 -10  -5   3      187.30      218.34     39.30 o 
  -9  -5   3      240.13      192.96     32.30 o 
  -8  -5   3       13.90       -7.39     16.21 o 
  -7  -5   3     1825.94     1724.75     47.99 o 
  -6  -5   3      458.59      500.18     25.16 o 
  -5  -5   3       16.54       27.79     10.70 o 
  -4  -5   3     2797.45     2568.38     48.24 o 
  -3  -5   3     4194.27     4358.72     57.23 o 
  -2  -5   3     1017.71      945.57     18.48 o 
  -1  -5   3     6514.99     6222.63     63.30 o 
   0  -5   3    33929.98    32643.91    250.43 o 
   1  -5   3     8970.54     9515.88     90.27 o 
   2  -5   3     3186.10     3253.55     38.98 o 
   3  -5   3     2897.40     3078.09     43.23 o 
   4  -5   3     8617.55     7908.35    100.93 o 
   5  -5   3    18405.74    20000.72    238.56 o 
   6  -5   3    10584.08    11503.80    218.43 o 
   7  -5   3     3514.97     3313.97    115.76 o 
   8  -5   3     1146.08     1056.88     82.63 o 
   9  -5   3       13.74        5.71     23.85 o 
  10  -5   3      138.80       98.84     38.60 o 
  11  -5   3      677.68      696.98     76.54 o 
  12  -5   3      111.37      100.58     37.02 o 
  13  -5   3      135.27      125.72     42.61 o 
  14  -5   3       53.82       35.07     37.15 o 
  15  -5   3      170.95      165.79     60.86 o 
 -15  -4   3       39.49       47.55     47.35 o 
 -14  -4   3       55.85       77.03     71.70 o 
 -13  -4   3      229.32      145.00     41.95 o 
 -12  -4   3     1040.74     1118.25    142.54 o 
 -11  -4   3      500.40      473.45     54.82 o 
 -10  -4   3       25.35       -3.07     23.94 o 
  -9  -4   3     1206.27     1030.81     64.84 o 
  -8  -4   3     1951.83     2275.88     78.92 o 
  -7  -4   3    10846.17    11219.21    135.96 o 
  -6  -4   3    13800.82    14341.87    150.39 o 
  -5  -4   3    17323.83    16726.45    162.18 o 
  -4  -4   3    11279.19    11946.06    107.90 o 
  -3  -4   3     3077.84     2859.33     48.50 o 
  -2  -4   3     7303.72     7479.27     70.83 o 
  -1  -4   3     6247.73     6339.36     64.20 o 
   0  -4   3    21709.55    21081.49    165.40 o 
   1  -4   3     6274.62     5721.54     58.10 o 
   2  -4   3     1216.40     1349.09     26.74 o 
   3  -4   3     9986.39    10245.63    113.37 o 
   4  -4   3     3008.28     2435.12     53.32 o 
   5  -4   3     4457.18     4963.50     76.44 o 
   6  -4   3     6796.53     7252.41    102.64 o 
   7  -4   3     3197.84     3013.21     87.54 o 
   8  -4   3     1390.03     1450.48     55.90 o 
   9  -4   3       50.27       98.68     30.54 o 
  10  -4   3     3300.25     3697.77    157.68 o 
  11  -4   3     3660.10     3848.38    166.55 o 
  12  -4   3     1039.66     1013.27     73.23 o 
  13  -4   3     3112.31     3625.76    144.56 o 
  14  -4   3     2431.65     2808.31    131.20 o 
  15  -4   3        1.24        9.01     36.73 o 
 -15  -3   3      337.62      328.80     72.38 o 
 -14  -3   3     1358.84     1495.47    165.56 o 
 -13  -3   3     2190.86     2340.67    106.80 o 
 -12  -3   3     4694.23     4783.79    148.79 o 
 -11  -3   3     3116.55     3306.84    116.16 o 
 -10  -3   3     1702.94     1686.46     66.75 o 
  -9  -3   3     1161.77     1186.89     51.23 o 
  -8  -3   3       24.79       12.86      9.29 o 
  -7  -3   3     4580.89     5035.10     67.99 o 
  -6  -3   3     5200.22     5060.08     55.26 o 
  -5  -3   3     5492.14     5942.43     62.28 o 
  -4  -3   3     2004.71     2142.89     35.40 o 
  -3  -3   3      284.57      263.37     11.67 o 
  -2  -3   3     3387.63     2887.49     33.99 o 
  -1  -3   3      945.51     1597.36     23.84 o 
   0  -3   3     1393.74     2249.43     28.42 o 
   1  -3   3     9026.68     8270.60     74.63 o 
   2  -3   3    18178.77    22131.91    211.68 o 
   3  -3   3     1834.70     1025.70     23.52 o 
   4  -3   3       14.95       -1.46      5.10 o 
   5  -3   3     5962.35     4691.78     58.72 o 
   6  -3   3      273.06      300.74     13.34 o 
   7  -3   3      335.00      428.29     18.96 o 
   8  -3   3      691.65      594.74     33.44 o 
   9  -3   3      150.86      156.38     25.91 o 
  10  -3   3      227.58      225.11     35.89 o 
  11  -3   3     1112.86     1077.85     73.60 o 
  12  -3   3      131.32      114.62     68.23 o 
  13  -3   3       21.44       34.37     42.30 o 
  14  -3   3      157.54      155.52     44.76 o 
  15  -3   3      230.80      229.08     49.97 o 
 -14  -2   3       22.77      -23.87     50.46 o 
 -13  -2   3      266.82      285.91     46.27 o 
 -12  -2   3      892.43      949.49     67.81 o 
 -11  -2   3        1.17      -13.92     18.67 o 
 -10  -2   3     2792.47     2812.97    110.93 o 
  -9  -2   3     1771.73     1859.63     46.57 o 
  -8  -2   3      562.04      541.41     25.38 o 
  -7  -2   3      282.25      309.25     18.73 o 
  -6  -2   3      391.29      358.45     17.45 o 
  -5  -2   3     1309.72     1461.91     22.45 o 
  -4  -2   3     2325.82     2109.48     28.58 o 
  -3  -2   3     4433.73     5020.29     53.52 o 
  -2  -2   3     1838.97     2500.45     32.48 o 
  -1  -2   3        4.56       41.21      5.56 o 
   0  -2   3     3698.73     4859.18     47.03 o 
   1  -2   3       89.27       47.51      6.59 o 
   2  -2   3     7576.09     8822.29    108.15 o 
   3  -2   3    27556.01    26355.07    266.30 o 
   4  -2   3     8156.69     7246.38     78.35 o 
   5  -2   3     7623.88     8286.15     82.79 o 
   6  -2   3       46.68       16.44      5.28 o 
   7  -2   3     1694.66     1758.22     30.80 o 
   8  -2   3       64.95      116.08      9.96 o 
   9  -2   3     4196.31     4593.46     95.26 o 
  10  -2   3     2413.49     2505.71     94.64 o 
  11  -2   3      998.76      925.21     57.27 o 
  12  -2   3      206.04      147.97     29.27 o 
  13  -2   3       83.24       67.23     31.92 o 
  14  -2   3      152.60      139.85     34.12 o 
  15  -2   3       27.48        1.30     27.14 o 
  16  -2   3       87.54      112.88     41.67 o 
 -13  -1   3      699.73      567.07     91.60 o 
 -12  -1   3      422.74      488.31     45.27 o 
 -11  -1   3      384.67      331.39     82.29 o 
 -10  -1   3       90.20       39.59     13.47 o 
  -9  -1   3       50.65       33.15     11.49 o 
  -8  -1   3      309.45      278.47     18.12 o 
  -7  -1   3     3193.39     3422.15     57.57 o 
  -6  -1   3       89.79      125.44     11.83 o 
  -5  -1   3      265.43      356.21     16.12 o 
  -4  -1   3     5650.73     5869.32     56.98 o 
  -3  -1   3    54174.31    55017.03    446.39 o 
  -2  -1   3    13594.33    12052.98    105.98 o 
  -1  -1   3    49639.27    59774.95    445.68 o 
   0  -1   3     5496.50     3436.09     50.72 o 
   1  -1   3       33.19      119.25      9.99 o 
   2  -1   3        6.82       10.09      5.31 o 
   3  -1   3     2060.21     3230.59     41.17 o 
   4  -1   3    15410.02    14864.72    132.07 o 
   5  -1   3     9841.53     8848.85    117.42 o 
   6  -1   3       93.39       32.37      8.02 o 
   7  -1   3       51.71       51.04      9.66 o 
   8  -1   3     1433.53     1302.46     33.71 o 
   9  -1   3     2569.91     2692.00     53.08 o 
  10  -1   3     3224.04     3580.10    100.11 o 
  11  -1   3      921.28      961.45    105.53 o 
  12  -1   3      300.75      405.02    106.40 o 
  13  -1   3      596.40      618.22    129.31 o 
  14  -1   3      728.78      707.87    116.76 o 
  15  -1   3      840.97      959.16     95.58 o 
  16  -1   3     1731.60     1837.56     96.59 o 
 -15   0   3      310.24      249.62     42.64 o 
 -14   0   3     1727.93     2248.29    207.82 o 
 -13   0   3     2307.15     2337.08    197.62 o 
 -12   0   3       64.62       56.57     37.04 o 
 -11   0   3      378.81      379.07     37.38 o 
 -10   0   3      539.22      534.74     29.94 o 
  -9   0   3     5787.36     6180.07     89.58 o 
  -8   0   3    22419.66    22859.86    247.51 o 
  -7   0   3    32491.73    33179.71    339.84 o 
  -6   0   3    12321.54    12631.28    143.80 o 
  -5   0   3      126.43      112.97     10.14 o 
  -4   0   3       52.49       44.06      5.10 o 
  -3   0   3     3640.10     3606.79     43.75 o 
  -2   0   3     2006.45     2416.82     32.53 o 
  -1   0   3    11378.92     8689.50     75.81 o 
   0   0   3     4541.39     7547.00     87.73 o 
   1   0   3     2884.65     2055.08     26.20 o 
   2   0   3    20282.19    20404.34    177.82 o 
   3   0   3    14066.72    15665.06    140.07 o 
   4   0   3    13010.64    13015.08    137.21 o 
   5   0   3     8652.31     8135.05     94.72 o 
   6   0   3     9182.54    10100.09    124.32 o 
   7   0   3      100.03       77.55      9.87 o 
   8   0   3     1595.36     1749.23     57.71 o 
   9   0   3     4751.35     4735.21     82.82 o 
  10   0   3     4832.41     5114.03    173.07 o 
  11   0   3     9092.91     9968.18    215.15 o 
  12   0   3     5816.82     6194.10    172.93 o 
  13   0   3     1245.48     1272.67    158.45 o 
  14   0   3      113.42       31.84     71.14 o 
 -16   1   3      469.99      466.75     57.10 o 
 -15   1   3      902.13      944.74     64.74 o 
 -14   1   3     3558.28     3848.10    182.92 o 
 -13   1   3     4307.24     4251.10    129.40 o 
 -12   1   3     3005.61     3233.56    225.86 o 
 -11   1   3      256.61      248.68     48.13 o 
 -10   1   3       40.52       -0.45     14.74 o 
  -9   1   3     1194.40     1118.66     38.06 o 
  -8   1   3     2577.19     2916.36     52.10 o 
  -7   1   3       10.01       23.09      8.19 o 
  -6   1   3      187.12      216.58     13.30 o 
  -5   1   3     3098.11     3406.18     52.99 o 
  -4   1   3     7096.94     6679.46     72.08 o 
  -3   1   3    11184.45    11671.14    107.15 o 
  -2   1   3     4457.20     4570.10     49.06 o 
  -1   1   3    34800.60    31613.39    300.05 o 
   0   1   3    23390.44    31698.99    382.82 o 
   1   1   3    25898.85    22053.29    216.23 o 
   2   1   3     8901.53     9857.39     86.37 o 
   3   1   3      768.89      409.32     14.36 o 
   4   1   3     1010.74      970.11     22.79 o 
   5   1   3    11113.32    11116.39    141.72 o 
   6   1   3     4467.47     4038.70     61.44 o 
   7   1   3        0.66        3.98      6.00 o 
   8   1   3      137.42      115.50     19.36 o 
   9   1   3     1782.21     1921.59     68.66 o 
  10   1   3      688.62      591.08     78.43 o 
  11   1   3     1242.73     1437.07     81.39 o 
  12   1   3       15.71        2.46     18.69 o 
  13   1   3      219.06      302.65     62.46 o 
 -16   2   3      294.31      311.39     54.09 o 
 -15   2   3      429.09      377.59     48.88 o 
 -14   2   3      238.31      145.76     44.59 o 
 -13   2   3        3.14       -3.75     22.93 o 
 -12   2   3      931.80     1011.76    107.75 o 
 -11   2   3     1271.80     1398.42     74.30 o 
 -10   2   3      182.45      150.33     35.81 o 
  -9   2   3      106.40      151.80     13.67 o 
  -8   2   3      292.05      304.46     17.52 o 
  -7   2   3     2083.15     2179.83     36.02 o 
  -6   2   3     8696.73     8826.38    102.06 o 
  -5   2   3     2670.66     2771.65     35.60 o 
  -4   2   3       33.01       41.50      5.16 o 
  -3   2   3     5145.35     5786.95     84.37 o 
  -2   2   3     1419.96     1165.65     21.43 o 
  -1   2   3     2488.37     3002.27     38.33 o 
   0   2   3      734.71      999.70     17.22 o 
   1   2   3     9565.19     9500.19     74.35 o 
   2   2   3     6022.53     6267.64     55.17 o 
   3   2   3      112.14      105.11      5.99 o 
   4   2   3     1007.97     1166.08     25.67 o 
   5   2   3     5253.63     4783.28     60.71 o 
   6   2   3      143.13       90.29      8.33 o 
   7   2   3     1940.38     1801.30     36.78 o 
   8   2   3     4148.80     4413.38     73.98 o 
   9   2   3      580.85      593.19     28.17 o 
  10   2   3      140.50      120.89     23.08 o 
  11   2   3      380.35      309.43     33.43 o 
  12   2   3      226.77      167.00     27.87 o 
  13   2   3       10.75        1.55     23.10 o 
  14   2   3        7.72       24.83     41.34 o 
 -16   3   3      788.31      755.01     79.03 o 
 -15   3   3        6.78       27.77     34.54 o 
 -14   3   3      185.71      217.18     41.83 o 
 -13   3   3       18.77       36.90     26.81 o 
 -12   3   3       59.63       29.74     30.41 o 
 -11   3   3       66.88        0.13     20.83 o 
 -10   3   3     2046.83     2158.10     76.43 o 
  -9   3   3      236.60      201.22     23.54 o 
  -8   3   3     2167.61     2139.79     50.31 o 
  -7   3   3     1302.37     1154.75     27.54 o 
  -6   3   3     4695.60     4829.51     56.04 o 
  -5   3   3    12107.82    11617.59    111.88 o 
  -4   3   3     9036.73     9090.23     99.06 o 
  -3   3   3    15119.25    14659.96    147.96 o 
  -2   3   3    16014.29    15888.60    131.56 o 
  -1   3   3      887.95      747.71     14.22 o 
   0   3   3     3908.61     4070.81     36.86 o 
   1   3   3      462.86      419.81     11.01 o 
   2   3   3    20769.19    20615.81    187.58 o 
   3   3   3     9811.91    10342.95     92.68 o 
   4   3   3      767.46      873.34     16.63 o 
   5   3   3      674.00      539.50     15.47 o 
   6   3   3      205.55      118.78     13.10 o 
   7   3   3     2498.32     2722.67     51.56 o 
   8   3   3     3182.25     3299.85     57.60 o 
   9   3   3     5261.04     5311.52     82.67 o 
  10   3   3     5185.88     5570.99     99.93 o 
  11   3   3      625.89      520.95     51.81 o 
  12   3   3      434.89      437.41     45.60 o 
  13   3   3      461.56      317.81     43.96 o 
  14   3   3     2971.73     3170.52    161.95 o 
 -15   4   3     1006.69      967.03    197.20 o 
 -14   4   3      212.48      176.53     43.51 o 
 -13   4   3      457.09      398.25     51.02 o 
 -12   4   3      212.43      237.29     86.94 o 
 -11   4   3     3393.12     3635.42    194.49 o 
 -10   4   3    11548.14    12023.71    292.01 o 
  -9   4   3     8094.96     8025.62    212.04 o 
  -8   4   3     8033.99     8222.09    165.45 o 
  -7   4   3     4433.35     4682.60     81.37 o 
  -6   4   3     2289.55     2106.39     35.59 o 
  -5   4   3    16222.98    17500.58    198.42 o 
  -4   4   3      141.21      143.26     11.52 o 
  -3   4   3      915.79     1028.27     24.98 o 
  -2   4   3      423.21      598.88     13.85 o 
  -1   4   3       45.49       20.75      4.02 o 
   0   4   3    18891.94    20334.11    140.25 o 
   1   4   3    19205.78    17303.10    136.86 o 
   2   4   3    14892.17    16989.98    134.73 o 
   3   4   3    19269.33    18534.58    155.87 o 
   4   4   3    16384.51    15638.80    144.60 o 
   5   4   3     7183.39     7185.04     72.64 o 
   6   4   3       62.06       48.03      8.38 o 
   7   4   3      336.31      270.86     16.49 o 
   8   4   3     4171.86     4331.67     56.64 o 
   9   4   3    14038.30    14416.48    205.33 o 
  10   4   3     6547.40     6528.50    116.55 o 
  11   4   3      887.34      918.49     39.07 o 
  12   4   3      129.84      111.44     19.81 o 
  13   4   3      555.82      597.97     57.31 o 
  14   4   3        7.94       -2.87     27.52 o 
  15   4   3        3.00       13.30     34.88 o 
 -15   5   3     1741.88     1889.83    133.16 o 
 -14   5   3      573.83      517.93     66.45 o 
 -13   5   3      786.74      707.90     70.14 o 
 -12   5   3      273.83      291.01     48.88 o 
 -11   5   3       40.75       22.85     40.49 o 
 -10   5   3       22.16      -10.16     34.37 o 
  -9   5   3      439.68      395.51     47.35 o 
  -8   5   3      801.74      797.17     43.59 o 
  -7   5   3       22.48       20.93     13.52 o 
  -6   5   3        0.48        4.77      9.63 o 
  -5   5   3      122.88       63.02     10.79 o 
  -4   5   3       30.17       40.96      8.59 o 
  -3   5   3    17801.42    19307.59    158.93 o 
  -2   5   3    28922.81    26880.04    193.00 o 
  -1   5   3     2054.46     2101.63     25.11 o 
   0   5   3      614.88      365.00     10.68 o 
   1   5   3      247.45      629.06     15.74 o 
   2   5   3     5212.24     4757.84     50.81 o 
   3   5   3    10290.99     9907.64    103.51 o 
   4   5   3     3413.06     3634.03     44.79 o 
   5   5   3     6049.88     5670.12     64.64 o 
   6   5   3      164.85      187.12     12.48 o 
   7   5   3     2563.03     2572.49     53.05 o 
   8   5   3     1109.53     1092.57     56.74 o 
   9   5   3      200.65      171.65     21.12 o 
  10   5   3      136.60       48.62     19.40 o 
  11   5   3      611.91      582.30     39.08 o 
  12   5   3      965.99     1096.75     50.85 o 
  13   5   3       21.80       21.97     20.29 o 
  14   5   3       12.78      -11.90     27.63 o 
  15   5   3      176.52      110.14     39.92 o 
 -15   6   3       56.18       38.36     48.12 o 
 -14   6   3      832.45      774.31     86.61 o 
 -13   6   3      166.57      131.00    103.71 o 
 -12   6   3        2.05       18.30     32.39 o 
 -11   6   3        0.17      -18.13     24.00 o 
 -10   6   3       34.28       31.54     27.53 o 
  -9   6   3      630.99      634.41     61.13 o 
  -8   6   3     2259.99     2150.45    100.89 o 
  -7   6   3     1983.79     1858.56     64.35 o 
  -6   6   3      612.42      526.28     36.16 o 
  -5   6   3      689.28      868.66     27.47 o 
  -4   6   3      982.89      763.63     24.13 o 
  -3   6   3    11019.54    10974.31     96.51 o 
  -2   6   3     3469.73     4303.12     46.77 o 
  -1   6   3       61.72       63.87      7.05 o 
   0   6   3      191.57      295.95     10.89 o 
   1   6   3     1962.29     1306.84     23.69 o 
   2   6   3    11142.95    12459.98     95.57 o 
   3   6   3      648.07      772.52     21.91 o 
   4   6   3      280.73      281.76     23.35 o 
   5   6   3      586.04      638.88     26.42 o 
   6   6   3      756.20      786.84     31.59 o 
   7   6   3      857.62      863.59     31.37 o 
   8   6   3      496.14      458.66     32.55 o 
   9   6   3        8.36        5.08     13.94 o 
  10   6   3      161.26      215.54     34.47 o 
  11   6   3      132.45      102.20     28.27 o 
  12   6   3       80.24       39.80     29.36 o 
  13   6   3      485.77      551.30     58.94 o 
  14   6   3     1538.32     1492.78     89.86 o 
  15   6   3      615.19      662.25     95.06 o 
 -14   7   3       33.51       21.07     48.01 o 
 -13   7   3      243.50      185.19     56.33 o 
 -12   7   3      426.11      403.05     70.59 o 
 -11   7   3      851.74      784.70     78.32 o 
 -10   7   3     1956.97     1965.92    136.84 o 
  -9   7   3        1.24        6.52     26.40 o 
  -8   7   3       86.69       89.31     33.22 o 
  -7   7   3     1181.31     1448.37     86.57 o 
  -6   7   3     3567.37     3423.99     92.30 o 
  -5   7   3     8527.63     8064.09    118.97 o 
  -4   7   3     2550.09     2804.67     47.89 o 
  -3   7   3    12274.90    11910.36    110.18 o 
  -2   7   3     2871.83     2388.10     35.27 o 
  -1   7   3      775.19      568.26     16.86 o 
   0   7   3      731.20      638.40     16.55 o 
   1   7   3     2097.53     2626.35     36.42 o 
   2   7   3      837.73      565.42     17.50 o 
   3   7   3       64.72       53.13      8.21 o 
   4   7   3     3025.70     3030.05     52.67 o 
   5   7   3     3707.95     3720.71     77.06 o 
   6   7   3       17.17        1.87     12.04 o 
   7   7   3     4408.56     4635.72    102.10 o 
   8   7   3     8388.64     8605.33    179.78 o 
   9   7   3     2816.91     2892.22     97.48 o 
  10   7   3       73.53       60.83     25.97 o 
  11   7   3      109.24       59.17     32.82 o 
  12   7   3     1648.25     1693.61     89.35 o 
  13   7   3     1678.13     1742.99     94.53 o 
  14   7   3     1550.06     1533.88     94.06 o 
 -14   8   3       83.49      147.31     65.33 o 
 -13   8   3      570.16      446.69     74.92 o 
 -12   8   3     2160.71     2099.52    129.87 o 
 -11   8   3     4688.18     4781.83    191.00 o 
 -10   8   3     3814.70     4236.90    173.57 o 
  -9   8   3     1183.85     1091.93    183.11 o 
  -8   8   3     4322.16     3998.77    376.95 o 
  -7   8   3     1179.76     1301.15     87.16 o 
  -6   8   3     1217.28     1122.76     67.27 o 
  -5   8   3       46.64       49.37     18.22 o 
  -4   8   3      894.82     1022.46     28.46 o 
  -3   8   3      805.62      780.01     27.22 o 
  -2   8   3      541.05      672.15     21.41 o 
  -1   8   3     3899.09     3452.56     49.02 o 
   0   8   3    12334.60    12695.96    108.29 o 
   1   8   3    25304.16    26997.35    217.58 o 
   2   8   3    16826.78    16109.16    146.98 o 
   3   8   3     4252.59     4466.02     65.95 o 
   4   8   3     2333.95     2446.20     55.33 o 
   5   8   3     2163.68     1831.46    104.16 o 
   6   8   3      809.07      822.51     44.10 o 
   7   8   3     3136.90     2961.88    117.20 o 
   8   8   3     3920.35     4234.15    118.69 o 
   9   8   3     1673.47     1503.77     76.59 o 
  10   8   3     1128.37     1134.72     71.86 o 
  11   8   3       49.74       62.47     29.82 o 
  12   8   3      102.22      105.92     35.53 o 
  13   8   3      290.29      264.89     47.70 o 
  14   8   3       39.11       62.42     38.85 o 
 -13   9   3      108.16       86.00     62.92 o 
 -12   9   3      194.36      194.26     57.27 o 
 -11   9   3       24.58      -15.80     35.39 o 
 -10   9   3        5.06        7.25     36.98 o 
  -9   9   3      883.25      950.68     89.13 o 
  -8   9   3      134.48       43.35     62.32 o 
  -7   9   3       17.23        6.59     28.58 o 
  -6   9   3      344.48      392.50     41.66 o 
  -5   9   3     4104.18     4153.06     92.21 o 
  -4   9   3     6226.62     6276.07    128.78 o 
  -3   9   3      143.48      147.96     33.09 o 
  -2   9   3     1846.24     1846.87     45.46 o 
  -1   9   3     2198.89     2119.65     36.86 o 
   0   9   3       24.99        4.24      8.63 o 
   1   9   3     1507.20     1531.96     46.71 o 
   2   9   3     3013.74     3177.25     51.66 o 
   3   9   3      617.30      605.44     32.44 o 
   4   9   3      670.79      767.54     37.07 o 
   5   9   3       48.29       15.82     17.86 o 
   6   9   3      487.79      496.04     44.06 o 
   7   9   3      113.80       82.47     26.24 o 
   8   9   3      175.63      114.79     40.10 o 
   9   9   3     1226.43     1198.15     73.17 o 
  10   9   3      660.15      505.09     54.55 o 
  11   9   3       73.59       54.49     32.39 o 
  12   9   3       11.55        7.93     30.49 o 
  13   9   3      830.92      800.85     74.18 o 
 -12  10   3        9.49        0.56     54.49 o 
 -11  10   3      476.81      373.50     71.84 o 
 -10  10   3     1885.58     1604.44    118.94 o 
  -9  10   3       82.30       78.54     42.67 o 
  -8  10   3       18.99       10.14     33.58 o 
  -7  10   3       39.43       50.41     35.36 o 
  -6  10   3      503.19      393.63     79.23 o 
  -5  10   3      850.34      920.17     64.15 o 
  -4  10   3      530.04      602.21     32.55 o 
  -3  10   3      139.81      118.77     17.48 o 
  -2  10   3        1.28       -0.33     12.09 o 
  -1  10   3     2347.53     2168.33     57.16 o 
   0  10   3      466.28      568.14     27.14 o 
   1  10   3       11.44       27.56     11.00 o 
   2  10   3       27.78       33.22     12.02 o 
   3  10   3     1775.36     1803.17     44.47 o 
   4  10   3      942.56     1006.73     47.57 o 
   5  10   3      121.17      121.94     27.40 o 
   6  10   3       35.17       15.71     20.09 o 
   7  10   3        4.90       11.44     22.37 o 
   8  10   3     1101.17     1011.09     68.82 o 
   9  10   3      233.21      179.96     37.54 o 
  10  10   3        2.59       21.29     29.43 o 
  11  10   3      677.90      727.84    124.01 o 
  12  10   3      756.45      812.00     75.10 o 
  13  10   3      303.07      259.32     51.73 o 
 -12  11   3      829.74      895.37    132.66 o 
 -11  11   3      748.12     1043.06    109.58 o 
 -10  11   3       50.50      -10.66     43.72 o 
  -9  11   3       96.92      101.34     51.52 o 
  -8  11   3      859.44      897.33     93.34 o 
  -7  11   3     1613.03     1535.50     84.11 o 
  -6  11   3     2868.86     3053.85    110.79 o 
  -5  11   3     2574.09     2750.59     86.08 o 
  -4  11   3     1468.18     1295.43     70.22 o 
  -3  11   3        0.63       -7.18     16.27 o 
  -2  11   3        3.87       14.83     18.92 o 
  -1  11   3      168.59      150.79     28.51 o 
   0  11   3      161.26      152.07     24.04 o 
   1  11   3      235.53      248.46     36.84 o 
   2  11   3      834.87      843.77     37.99 o 
   3  11   3      278.17      282.85     24.00 o 
   4  11   3      901.75      792.66     56.22 o 
   5  11   3     4047.48     4528.49    122.15 o 
   6  11   3     7749.52     8020.45    179.02 o 
   7  11   3     3006.01     3023.85    106.73 o 
   8  11   3     2199.85     2513.24     99.99 o 
   9  11   3      284.13      208.18     39.52 o 
  10  11   3       46.37       26.18     47.38 o 
  11  11   3      400.52      336.56     55.00 o 
  12  11   3     1061.90     1215.52     91.20 o 
 -11  12   3     1585.28     1653.65    181.31 o 
 -10  12   3     1393.75     1458.82    318.11 o 
  -9  12   3        4.07        0.02     62.14 o 
  -8  12   3        7.93       46.24     48.35 o 
  -7  12   3      180.69      207.43     45.56 o 
  -6  12   3     1132.87     1070.06     62.05 o 
  -5  12   3      301.62      226.26     82.59 o 
  -4  12   3       23.52      -24.03     24.03 o 
  -3  12   3      627.46      696.56     46.20 o 
  -2  12   3      131.68       91.16     26.39 o 
  -1  12   3     3775.05     3620.66    131.77 o 
   0  12   3     7616.43     8113.00    168.18 o 
   1  12   3     8065.44     8406.20    151.04 o 
   2  12   3     2830.90     2807.36    139.42 o 
   3  12   3     1614.55     1736.10     78.58 o 
   4  12   3        2.30       -2.92     21.16 o 
   5  12   3      271.62      277.33     38.81 o 
   6  12   3      313.73      270.83     57.20 o 
   7  12   3      755.57      832.94     76.81 o 
   8  12   3      804.50      742.74     78.22 o 
   9  12   3      570.78      582.98     73.90 o 
  10  12   3      486.37      552.46    118.87 o 
  11  12   3       88.11       79.27     50.22 o 
 -10  13   3      152.62       96.26     85.48 o 
  -9  13   3      112.30      107.36     59.25 o 
  -8  13   3       44.71       41.73     46.90 o 
  -7  13   3     1220.01     1185.22    127.53 o 
  -6  13   3     2525.76     2736.09    227.95 o 
  -5  13   3      801.06      760.20     71.97 o 
  -4  13   3     1331.32     1248.29    100.51 o 
  -3  13   3     1385.79     1434.30     65.60 o 
  -2  13   3       78.76       88.64     28.27 o 
  -1  13   3      686.53      724.35     50.18 o 
   0  13   3      870.63      963.34     69.86 o 
   1  13   3       23.80      -11.68     22.60 o 
   2  13   3      271.57      255.79     35.53 o 
   3  13   3        8.11       -5.78     31.23 o 
   4  13   3      320.78      229.26     36.75 o 
   5  13   3       59.30       44.17     27.37 o 
   6  13   3      208.24      221.91     46.81 o 
   7  13   3      653.75      591.74     80.86 o 
   8  13   3      477.52      338.45     78.05 o 
   9  13   3      441.13      489.66     98.45 o 
  10  13   3        3.35       -0.94     43.43 o 
  -8  14   3       14.12      -42.52     59.30 o 
  -7  14   3      312.67      369.81     92.23 o 
  -6  14   3      345.39      222.34     52.24 o 
  -5  14   3        4.85       16.28     35.80 o 
  -4  14   3      237.59      203.51     48.33 o 
  -3  14   3      944.45      868.13     55.34 o 
  -2  14   3      232.99      167.80     42.27 o 
  -1  14   3       21.19       15.95     24.78 o 
   0  14   3        1.46       31.16     27.09 o 
   1  14   3       61.44       81.22     27.96 o 
   2  14   3        7.41      -49.44     49.44 o 
   3  14   3        0.65      -25.97     48.27 o 
   4  14   3        0.50       15.68     41.36 o 
   5  14   3       14.19       13.45     28.78 o 
   6  14   3       96.76       42.92     35.85 o 
   7  14   3      279.15      265.34     56.76 o 
   8  14   3       20.16       18.63     41.31 o 
  -6  15   3      226.31      256.23     82.40 o 
  -5  15   3       22.67      -53.24     53.24 o 
  -4  15   3      123.85       60.78     61.55 o 
  -3  15   3       93.62      150.12     71.80 o 
  -2  15   3       11.18        4.48     37.59 o 
  -1  15   3        1.28       -6.45     64.05 o 
   0  15   3       15.07       -6.29     27.42 o 
   1  15   3       81.03       63.19     33.85 o 
   2  15   3       30.70      -24.70     49.97 o 
   3  15   3     1722.76     1695.90    153.38 o 
   4  15   3     2017.49     2000.19    166.33 o 
   5  15   3     1405.54     1743.14    123.77 o 
   6  15   3     1010.11      917.24    127.33 o 
   7  15   3      384.03      247.50    107.74 o 
  -3  16   3      603.43      423.63     94.88 o 
  -2  16   3     1103.87     1265.63    143.02 o 
  -1  16   3     3023.85     3067.98    128.49 o 
   0  16   3     1545.57     1813.53    150.61 o 
   1  16   3      898.01      740.19    110.56 o 
   2  16   3      142.96      169.89     73.86 o 
   3  16   3        1.63       -0.69     60.76 o 
   4  16   3       82.92      101.14     72.27 o 
  -4 -15   4       62.23       34.50     65.10 o 
  -3 -15   4       32.90      100.51     68.97 o 
  -2 -15   4      438.11      440.85     94.38 o 
  -1 -15   4      435.00      371.48     88.27 o 
   0 -15   4        1.43       -5.86     57.79 o 
   1 -15   4       18.34       19.13     39.32 o 
   2 -15   4      107.93       84.55     65.59 o 
   3 -15   4      874.10      993.84    124.26 o 
   4 -15   4      283.59      360.35     95.78 o 
  -7 -14   4       77.02       74.10     58.66 o 
  -6 -14   4      120.66       52.26     57.12 o 
  -5 -14   4      175.96      206.57    107.19 o 
  -4 -14   4       20.43      -30.69     51.89 o 
  -3 -14   4       82.47      106.95     50.99 o 
  -2 -14   4      192.79      119.67     50.17 o 
  -1 -14   4      254.05      413.49     53.04 o 
   0 -14   4      408.11      379.89     44.20 o 
   1 -14   4       40.37        3.72     26.35 o 
   2 -14   4      768.13      702.60     66.40 o 
   3 -14   4      577.22      509.36     92.37 o 
   4 -14   4        8.29      -26.73     53.56 o 
   5 -14   4       92.19      148.53     71.28 o 
   6 -14   4      949.76     1006.17    128.07 o 
  -8 -13   4      172.18       87.57     59.12 o 
  -7 -13   4      388.13      339.31     75.61 o 
  -6 -13   4      746.00      779.59    103.56 o 
  -5 -13   4     2987.44     3072.24    137.02 o 
  -4 -13   4     1414.58     1507.39    252.76 o 
  -3 -13   4      840.22      868.37    101.95 o 
  -2 -13   4      594.17      523.16     46.62 o 
  -1 -13   4        0.84       14.52     21.35 o 
   0 -13   4     2644.97     2709.18     92.66 o 
   1 -13   4     1894.53     1936.72     79.71 o 
   2 -13   4     2488.66     2594.89     98.24 o 
   3 -13   4      781.49      798.83     73.26 o 
   4 -13   4       45.88       67.31     37.96 o 
   5 -13   4      103.95      116.00     48.52 o 
   6 -13   4      269.78      238.99     80.72 o 
   7 -13   4      158.13       81.57     68.91 o 
   8 -13   4      144.33      143.18     79.03 o 
 -10 -12   4     2646.98     2821.60    271.13 o 
  -9 -12   4     1815.11     1661.81    139.31 o 
  -8 -12   4      631.41      641.05     93.05 o 
  -7 -12   4       59.99       61.51     43.45 o 
  -6 -12   4      544.61      629.22    102.69 o 
  -5 -12   4      849.75      735.96     66.06 o 
  -4 -12   4      777.43      901.54     69.36 o 
  -3 -12   4     2614.21     2521.84    124.89 o 
  -2 -12   4      447.72      345.79     39.75 o 
  -1 -12   4       52.61       24.83     20.14 o 
   0 -12   4      720.22      798.78     46.58 o 
   1 -12   4      581.51      487.70     51.63 o 
   2 -12   4      377.50      469.99     47.71 o 
   3 -12   4      845.86      814.59     60.54 o 
   4 -12   4        9.86       65.56     67.40 o 
   5 -12   4       12.65       23.43     46.17 o 
   6 -12   4      127.42       81.09     68.15 o 
   7 -12   4     1779.67     1816.95    108.95 o 
   8 -12   4     2375.35     2518.60    154.61 o 
   9 -12   4      832.11      797.29    124.55 o 
  10 -12   4      766.36      709.00    136.32 o 
 -11 -11   4       16.05      -39.22     42.08 o 
 -10 -11   4      442.13      346.38     76.13 o 
  -9 -11   4      375.49      248.60     95.31 o 
  -8 -11   4        0.11      -26.86     31.81 o 
  -7 -11   4       62.93       35.03     33.40 o 
  -6 -11   4        1.72       -3.08     29.19 o 
  -5 -11   4        5.23        9.34     24.85 o 
  -4 -11   4     1057.41      949.27     66.39 o 
  -3 -11   4     1196.32     1303.71     50.99 o 
  -2 -11   4       76.10       61.72     16.99 o 
  -1 -11   4      159.92      113.17     23.26 o 
   0 -11   4      280.62      202.10     32.72 o 
   1 -11   4     1669.51     1676.46    155.82 o 
   2 -11   4     1830.48     1802.50     75.93 o 
   3 -11   4     1830.21     1779.99     68.43 o 
   4 -11   4      874.85      741.45    107.56 o 
   5 -11   4       89.54       89.56     29.11 o 
   6 -11   4       22.07        6.84     32.07 o 
   7 -11   4      349.03      302.18     57.79 o 
   8 -11   4       37.85       59.08     46.30 o 
   9 -11   4      103.59      131.72     56.64 o 
  10 -11   4       34.62       41.35     56.13 o 
  11 -11   4       49.03      -42.22     63.78 o 
 -12 -10   4      181.27      210.29    129.07 o 
 -11 -10   4       15.30       44.55     47.28 o 
 -10 -10   4        1.57      -20.91     37.44 o 
  -9 -10   4      206.93      154.24     52.37 o 
  -8 -10   4      391.98      435.64     61.99 o 
  -7 -10   4      190.64      147.96     41.45 o 
  -6 -10   4        5.31      -22.93     24.71 o 
  -5 -10   4     2606.67     2515.00     99.35 o 
  -4 -10   4      241.44      184.99     34.12 o 
  -3 -10   4      669.47      698.02     35.93 o 
  -2 -10   4       49.41       40.60     15.07 o 
  -1 -10   4      301.66      262.09     38.19 o 
   0 -10   4     3551.51     3320.81     83.42 o 
   1 -10   4     2472.64     2466.10     79.34 o 
   2 -10   4     1194.25     1292.13     69.94 o 
   3 -10   4      155.32      234.36     26.75 o 
   4 -10   4     3521.34     3438.79    234.24 o 
   5 -10   4      493.91      442.85     75.38 o 
   6 -10   4      847.50      827.48     94.75 o 
   7 -10   4     3252.47     3417.14    214.18 o 
   8 -10   4     1281.10     1070.45    131.27 o 
   9 -10   4        3.70       -5.33     38.84 o 
  10 -10   4       91.13       60.23     48.33 o 
  11 -10   4       47.22      102.22     55.57 o 
  12 -10   4        8.04      -45.83     51.63 o 
 -13  -9   4      349.08      308.28     76.73 o 
 -12  -9   4        0.46       23.80     44.85 o 
 -11  -9   4      647.57      827.87    103.19 o 
 -10  -9   4        2.39       -6.93     35.86 o 
  -9  -9   4      347.19      289.84     52.64 o 
  -8  -9   4     1950.73     2067.18    122.66 o 
  -7  -9   4     5934.98     5588.82    169.01 o 
  -6  -9   4     4338.71     4615.48    146.25 o 
  -5  -9   4     3199.86     3531.55    146.57 o 
  -4  -9   4     2564.16     2556.31     82.14 o 
  -3  -9   4      230.10      215.96     26.31 o 
  -2  -9   4     3614.47     3457.03     64.04 o 
  -1  -9   4     3321.44     3480.94     73.78 o 
   0  -9   4     7954.25     8386.06    120.84 o 
   1  -9   4     8315.50     8062.58    142.28 o 
   2  -9   4     1256.65     1210.31     41.34 o 
   3  -9   4      119.06      159.37     19.44 o 
   4  -9   4      381.42      410.27     35.57 o 
   5  -9   4     1413.71     1380.72     66.84 o 
   6  -9   4      596.17      687.74     62.27 o 
   7  -9   4       17.61       64.49     46.40 o 
   8  -9   4     1313.64     1260.18    129.14 o 
   9  -9   4      117.89      122.43     62.28 o 
  10  -9   4      501.03      564.88     80.01 o 
  11  -9   4     1225.95     1355.82    114.69 o 
  12  -9   4     1943.04     2088.84    176.95 o 
  13  -9   4     1111.91     1122.75    140.94 o 
 -13  -8   4     1375.05     1265.28    128.08 o 
 -12  -8   4     3154.63     3424.47    178.62 o 
 -11  -8   4     3096.37     3421.14    200.67 o 
 -10  -8   4     1221.00     1149.93    106.55 o 
  -9  -8   4      819.86      811.92     73.72 o 
  -8  -8   4       44.63       31.24     26.78 o 
  -7  -8   4      873.37     1087.53     95.43 o 
  -6  -8   4     1869.80     1775.99     84.31 o 
  -5  -8   4     8340.98     8315.78    238.79 o 
  -4  -8   4     1098.07     1283.92     55.83 o 
  -3  -8   4     1876.74     1758.28     45.79 o 
  -2  -8   4     3421.45     3407.96     80.76 o 
  -1  -8   4     3417.33     3591.13     60.18 o 
   0  -8   4     3914.42     3913.55     56.76 o 
   1  -8   4     1196.99     1155.36     28.25 o 
   2  -8   4     3730.15     3642.55     60.82 o 
   3  -8   4     3348.77     3284.24     76.25 o 
   4  -8   4      171.67      147.88     20.73 o 
   5  -8   4     2916.69     3074.73     83.69 o 
   6  -8   4     6981.38     7153.91    194.77 o 
   7  -8   4     5530.12     5458.54    251.64 o 
   8  -8   4     4139.88     3972.59    210.96 o 
   9  -8   4     1440.54     1329.94    124.69 o 
  10  -8   4      274.97      215.71     68.03 o 
  11  -8   4       48.98       47.27     40.75 o 
  12  -8   4      101.73      135.98     49.83 o 
  13  -8   4      189.85       91.08     66.97 o 
 -14  -7   4       42.77       -5.11     47.73 o 
 -13  -7   4       25.02       38.75     42.46 o 
 -12  -7   4      306.72      475.81     80.05 o 
 -11  -7   4      482.84      414.70     71.75 o 
 -10  -7   4      159.52      115.13     37.89 o 
  -9  -7   4       46.24       19.65     28.90 o 
  -8  -7   4      171.92      162.82     36.46 o 
  -7  -7   4       52.04       93.55     28.81 o 
  -6  -7   4     6160.25     6074.29    161.07 o 
  -5  -7   4     3139.29     3259.73    106.64 o 
  -4  -7   4     2230.67     1974.18     64.62 o 
  -3  -7   4     5212.68     5406.23     79.41 o 
  -2  -7   4      327.39      304.49     16.69 o 
  -1  -7   4      620.81      450.03     18.72 o 
   0  -7   4     5219.55     5741.54     66.36 o 
   1  -7   4     7064.30     7555.00     79.71 o 
   2  -7   4     4564.40     4104.49     53.62 o 
   3  -7   4       17.91        2.32      7.90 o 
   4  -7   4       30.99       19.73     11.82 o 
   5  -7   4      180.89      271.38     23.81 o 
   6  -7   4      761.49      626.21     60.50 o 
   7  -7   4        0.79        1.15     31.83 o 
   8  -7   4        0.38      -28.06     28.06 o 
   9  -7   4       26.18       20.98     35.65 o 
  10  -7   4      323.99      306.08     69.14 o 
  11  -7   4      865.18      716.67     95.06 o 
  12  -7   4      217.22      147.95     50.66 o 
  13  -7   4      826.09      619.11     79.57 o 
  14  -7   4      437.10      398.00     87.24 o 
 -14  -6   4      171.00      240.95     96.42 o 
 -13  -6   4        8.41       -5.97     33.02 o 
 -12  -6   4       26.61       36.80     38.19 o 
 -11  -6   4      275.61      289.89     58.92 o 
 -10  -6   4     1194.50     1157.88     81.35 o 
  -9  -6   4      237.88      173.20     37.83 o 
  -8  -6   4       12.19       20.77     22.64 o 
  -7  -6   4     1082.11      913.17     62.24 o 
  -6  -6   4      996.63     1120.53     54.57 o 
  -5  -6   4       12.30       -6.34     10.90 o 
  -4  -6   4      832.37      858.90     29.43 o 
  -3  -6   4     1054.54     1136.61     23.54 o 
  -2  -6   4     1712.07     1453.80     27.35 o 
  -1  -6   4     5168.96     5676.57     63.15 o 
   0  -6   4     2968.26     2448.60     36.72 o 
   1  -6   4     1873.41     1977.79     32.00 o 
   2  -6   4        5.48        4.88      5.42 o 
   3  -6   4      546.01      583.68     18.86 o 
   4  -6   4     1724.77     1640.32     36.21 o 
   5  -6   4     7391.63     7360.05    132.85 o 
   6  -6   4     3185.29     3091.01    105.44 o 
   7  -6   4        6.68       -5.36     23.53 o 
   8  -6   4      175.26      188.78     51.79 o 
   9  -6   4       14.36       35.97     34.75 o 
  10  -6   4      319.40      265.12     58.12 o 
  11  -6   4       79.83       73.15     43.16 o 
  12  -6   4      479.35      433.97     63.49 o 
  13  -6   4      163.04       99.47     89.06 o 
  14  -6   4        0.56       -9.17     42.99 o 
 -15  -5   4       38.40       44.91     51.62 o 
 -14  -5   4       86.06      219.98     64.56 o 
 -13  -5   4     1202.47     1112.73    178.46 o 
 -12  -5   4       26.08        2.55     30.75 o 
 -11  -5   4        0.14      -17.63     27.68 o 
 -10  -5   4      438.31      435.57     64.21 o 
  -9  -5   4     3424.54     3444.50    105.20 o 
  -8  -5   4      864.48     1032.33     59.56 o 
  -7  -5   4    12637.19    12763.76    222.11 o 
  -6  -5   4    17083.37    17380.45    225.94 o 
  -5  -5   4      289.15      390.58     22.46 o 
  -4  -5   4      124.15      148.49     14.62 o 
  -3  -5   4      968.54     1053.14     19.17 o 
  -2  -5   4    10285.07    10165.39     92.56 o 
  -1  -5   4    10641.46    10181.14     88.96 o 
   0  -5   4     3349.01     3887.11     46.18 o 
   1  -5   4     1647.54     1373.00     24.22 o 
   2  -5   4     1849.13     1936.18     29.95 o 
   3  -5   4        3.51       10.01      6.59 o 
   4  -5   4     3125.38     2711.81     48.72 o 
   5  -5   4     7143.71     7815.16    101.22 o 
   6  -5   4     6957.69     7434.16    195.65 o 
   7  -5   4     1809.35     1407.71     69.34 o 
   8  -5   4      400.80      247.79     47.25 o 
   9  -5   4     5185.24     5064.91    207.86 o 
  10  -5   4     2441.49     2730.87    145.31 o 
  11  -5   4     2127.20     2314.86    134.71 o 
  12  -5   4     4425.45     4687.58    210.36 o 
  13  -5   4     1884.64     2048.97    116.35 o 
  14  -5   4      295.79      262.85     55.29 o 
  15  -5   4       65.80       79.72     50.22 o 
 -15  -4   4      312.80      557.02    126.89 o 
 -14  -4   4     2439.51     2424.52    146.01 o 
 -13  -4   4     2549.76     3131.84    187.15 o 
 -12  -4   4     2174.67     2365.90    130.76 o 
 -11  -4   4     1939.27     2235.78     97.85 o 
 -10  -4   4      228.48      206.70     42.73 o 
  -9  -4   4      113.43      102.24     24.96 o 
  -8  -4   4      185.53      188.25     38.91 o 
  -7  -4   4     3840.46     3998.23     71.07 o 
  -6  -4   4     1185.36     1172.96     39.25 o 
  -5  -4   4      583.24      587.06     20.02 o 
  -4  -4   4     7600.36     7381.65     78.95 o 
  -3  -4   4    14905.18    15843.03    158.38 o 
  -2  -4   4     1498.79     1132.44     19.12 o 
  -1  -4   4     5273.76     4596.00     46.93 o 
   0  -4   4    20306.61    20867.49    165.28 o 
   1  -4   4    13835.26    13472.82    117.18 o 
   2  -4   4      385.30      424.90     13.22 o 
   3  -4   4     4361.95     3808.81     45.66 o 
   4  -4   4    17758.63    18936.00    207.67 o 
   5  -4   4    20237.68    20224.95    236.55 o 
   6  -4   4    19246.09    19722.71    213.64 o 
   7  -4   4     5939.06     6702.11    121.99 o 
   8  -4   4     1033.23      960.79     64.54 o 
   9  -4   4       48.49       70.39     28.53 o 
  10  -4   4     1028.37      921.66     75.30 o 
  11  -4   4       36.97       41.49     31.71 o 
  12  -4   4      114.24      131.54     42.87 o 
  13  -4   4        1.94        1.95     29.15 o 
  14  -4   4       36.09       35.85     35.57 o 
  15  -4   4       11.51       -8.24     37.02 o 
 -15  -3   4       82.23       76.52     74.98 o 
 -14  -3   4     1065.35      884.99    136.47 o 
 -13  -3   4      379.99      409.57     66.80 o 
 -12  -3   4       41.15        1.87     25.44 o 
 -11  -3   4       28.54       20.11     23.58 o 
 -10  -3   4      150.30      217.81     35.72 o 
  -9  -3   4     1345.48     1532.34     60.81 o 
  -8  -3   4     6181.59     6188.49     94.85 o 
  -7  -3   4     2272.78     2363.23     50.60 o 
  -6  -3   4    10998.47    10979.32    107.96 o 
  -5  -3   4    20210.24    20777.40    182.09 o 
  -4  -3   4      298.71      332.75     13.18 o 
  -3  -3   4      585.98      628.91     17.75 o 
  -2  -3   4     1704.90     1959.80     27.45 o 
  -1  -3   4    19169.97    17510.57    138.05 o 
   0  -3   4     8646.98     9860.08     80.50 o 
   1  -3   4     2979.30     3423.89     45.00 o 
   2  -3   4     2776.39     2051.74     27.76 o 
   3  -3   4      803.49      681.15     23.53 o 
   4  -3   4     5870.18     5698.51     68.07 o 
   5  -3   4      740.25      622.77     16.32 o 
   6  -3   4       98.57      129.21     12.51 o 
   7  -3   4      703.51      636.46     23.25 o 
   8  -3   4     2021.44     1926.17     62.36 o 
   9  -3   4      300.93      269.19     31.20 o 
  10  -3   4      495.48      484.32     50.38 o 
  11  -3   4      309.33      346.51     46.50 o 
  12  -3   4      649.94      633.41     62.74 o 
  13  -3   4      242.55      195.33     38.43 o 
  14  -3   4      462.73      505.45     56.67 o 
  15  -3   4      138.24       98.55     40.45 o 
 -16  -2   4      186.87      256.75     51.95 o 
 -14  -2   4       65.39       18.92     51.99 o 
 -13  -2   4     1073.38     1018.95    128.04 o 
 -12  -2   4      884.65     1013.04     70.60 o 
 -11  -2   4      124.16      119.32     37.12 o 
 -10  -2   4      769.48      769.37     51.49 o 
  -9  -2   4      444.24      459.83     26.27 o 
  -8  -2   4       94.00      139.32     13.11 o 
  -7  -2   4     1004.99     1129.49     27.54 o 
  -6  -2   4     7398.86     7619.76     88.75 o 
  -5  -2   4       69.47       33.21      6.30 o 
  -4  -2   4    11532.44    10073.02    105.50 o 
  -3  -2   4    28195.07    29961.09    252.03 o 
  -2  -2   4    29067.35    26938.62    202.37 o 
  -1  -2   4     3190.34     4559.94     46.40 o 
   0  -2   4    24950.66    29331.43    218.15 o 
   1  -2   4    24015.03    24417.38    213.78 o 
   2  -2   4    10453.16     9195.16    105.01 o 
   3  -2   4    31213.27    32836.38    352.76 o 
   4  -2   4      476.55      695.27     17.69 o 
   5  -2   4     3311.85     4095.61     48.80 o 
   6  -2   4     1325.39     1515.62     25.29 o 
   7  -2   4      139.59      164.66     11.75 o 
   8  -2   4       13.90       22.16      8.10 o 
   9  -2   4     1356.11     1546.75     51.62 o 
  10  -2   4        2.12       -0.09     14.86 o 
  11  -2   4      649.38      574.71     48.57 o 
  12  -2   4      403.55      392.78     43.92 o 
  13  -2   4      225.25      207.80     35.23 o 
  14  -2   4      771.40      727.73     59.29 o 
  15  -2   4      633.76      558.26     58.11 o 
  16  -2   4     1309.43     1394.09     97.76 o 
 -16  -1   4      322.72      319.08     54.23 o 
 -15  -1   4      827.88      870.54     72.25 o 
 -14  -1   4       58.78       27.18     29.51 o 
 -13  -1   4      540.02      456.39     67.88 o 
 -12  -1   4      173.82      106.11     40.92 o 
 -11  -1   4      205.92      296.75     35.29 o 
 -10  -1   4     1528.96     1505.58     92.32 o 
  -9  -1   4    11193.69    11760.93    172.59 o 
  -8  -1   4    11253.24    11914.44    147.68 o 
  -7  -1   4     1729.25     1809.14     40.59 o 
  -6  -1   4     3757.78     3548.89     50.45 o 
  -5  -1   4      327.42      337.07     13.03 o 
  -4  -1   4     1081.56     1088.81     24.84 o 
  -3  -1   4     1291.80     1210.05     23.28 o 
  -2  -1   4     3361.43     4254.36     49.19 o 
  -1  -1   4      571.48     1212.50     21.10 o 
   0  -1   4       60.64      412.76     11.11 o 
   1  -1   4     2069.07     1789.05     28.79 o 
   2  -1   4    12087.77    11423.29    122.43 o 
   3  -1   4    10693.98    12247.02    121.18 o 
   4  -1   4    22388.81    23132.93    203.22 o 
   5  -1   4     7648.57     7041.32     66.89 o 
   6  -1   4       40.59       37.93      5.64 o 
   7  -1   4      472.36      417.30     20.75 o 
   8  -1   4        9.33       -2.99      8.03 o 
   9  -1   4     8375.49     8612.52    145.27 o 
  10  -1   4     7961.07     7914.51    207.92 o 
  11  -1   4     5740.34     6384.64    193.58 o 
  12  -1   4     1858.79     1902.43     78.26 o 
  13  -1   4      299.84      218.12     30.42 o 
  14  -1   4      104.32      137.61     53.74 o 
  15  -1   4      109.00      115.35     32.00 o 
  16  -1   4       23.79        0.02     32.71 o 
 -16   0   4      622.12      548.25     62.92 o 
 -15   0   4     2887.74     3127.23    135.65 o 
 -14   0   4     2842.50     3037.98    114.95 o 
 -13   0   4     3786.47     4154.83    127.33 o 
 -12   0   4      418.24      343.76    143.20 o 
 -11   0   4     1194.44     1287.43     71.52 o 
 -10   0   4      215.10      125.69     24.16 o 
  -9   0   4     1376.97     1250.94     37.71 o 
  -8   0   4     1437.77     1322.55     35.11 o 
  -7   0   4     3096.15     3035.29     53.53 o 
  -6   0   4     6939.10     7258.86     94.06 o 
  -5   0   4      372.02      513.78     20.30 o 
  -4   0   4    16212.95    15374.39    142.62 o 
  -3   0   4    62539.45    63924.98    578.05 o 
  -2   0   4     5988.34     7286.97     68.01 o 
  -1   0   4     8662.46     6718.94     79.49 o 
   0   0   4     7522.97    10268.91    102.59 o 
   1   0   4      141.65      263.91      8.10 o 
   2   0   4        1.80       -4.09      4.09 o 
   3   0   4     9668.41     8370.58     76.16 o 
   4   0   4    33701.16    33987.42    277.59 o 
   5   0   4    27281.00    28564.19    285.59 o 
   6   0   4    17914.79    17129.51    196.73 o 
   7   0   4     2188.07     2257.32     44.72 o 
   8   0   4      997.33     1024.87     30.03 o 
   9   0   4       14.52        8.32      9.69 o 
  10   0   4     2097.34     2098.45     59.89 o 
  11   0   4      112.95       -4.22     22.24 o 
  12   0   4       28.84       15.74     28.88 o 
  13   0   4        9.09       40.67     61.54 o 
  14   0   4     1162.95     1298.29    173.49 o 
 -16   1   4       10.53       15.76     35.60 o 
 -15   1   4      149.04      112.76     35.87 o 
 -14   1   4       64.48       -1.22     66.52 o 
 -13   1   4      377.26      411.81     44.03 o 
 -12   1   4       87.24       88.27     25.46 o 
 -11   1   4     2206.10     2249.13     87.01 o 
 -10   1   4     1666.16     1810.54     59.35 o 
  -9   1   4     1068.61     1031.83     31.98 o 
  -8   1   4     9750.87    10018.22    125.68 o 
  -7   1   4    16445.79    17080.81    189.58 o 
  -6   1   4      999.59      941.79     25.54 o 
  -5   1   4      915.00      801.73     18.60 o 
  -4   1   4     6894.49     6879.90     75.19 o 
  -3   1   4    31193.08    31331.67    288.99 o 
  -2   1   4      974.43     1068.18     22.17 o 
  -1   1   4    11695.27    13994.66    119.57 o 
   0   1   4       70.89       21.85      4.85 o 
   1   1   4      417.98      827.10     14.92 o 
   2   1   4      137.86      172.59      7.55 o 
   3   1   4     9319.84     9325.38     76.23 o 
   4   1   4     3099.75     3229.70     47.07 o 
   5   1   4     2386.21     2345.96     39.79 o 
   6   1   4     4762.72     4417.56     63.50 o 
   7   1   4     1717.81     1738.29     55.36 o 
   8   1   4      127.86      113.71     12.40 o 
   9   1   4      775.60      893.29     44.57 o 
  10   1   4      574.34      480.04     38.44 o 
  11   1   4     1764.83     1677.56     76.40 o 
  12   1   4      344.36      381.93     42.44 o 
  13   1   4      143.99      121.47     53.33 o 
 -16   2   4       24.31       -3.81     35.04 o 
 -15   2   4      627.08      638.15     60.37 o 
 -14   2   4      195.38       94.00     33.77 o 
 -13   2   4      597.46      774.00     58.89 o 
 -12   2   4      312.46      282.40     94.47 o 
 -11   2   4      715.56      875.61     55.25 o 
 -10   2   4      890.58      719.69     47.33 o 
  -9   2   4       21.28       42.52     10.73 o 
  -8   2   4     3684.02     3563.15     50.77 o 
  -7   2   4     2379.98     2310.95     40.94 o 
  -6   2   4     3286.45     3322.62     49.90 o 
  -5   2   4     2592.20     2809.20     37.05 o 
  -4   2   4     9835.61    10030.58    104.63 o 
  -3   2   4     3735.59     3672.09     42.11 o 
  -2   2   4      239.51      270.43      9.54 o 
  -1   2   4    16423.78    15693.71    128.22 o 
   0   2   4    13606.99    12014.24    126.22 o 
   1   2   4    32914.94    33658.63    239.53 o 
   2   2   4      562.36      384.93     11.46 o 
   3   2   4     7916.48     7892.08     75.71 o 
   4   2   4     1300.42      972.73     18.17 o 
   5   2   4       19.54       70.39      9.06 o 
   6   2   4     1641.90     1723.86     45.01 o 
   7   2   4      286.43      329.25     16.94 o 
   8   2   4     1274.76     1305.96     32.69 o 
   9   2   4     9765.16     9839.50    134.42 o 
  10   2   4     2216.25     2457.31     79.47 o 
  11   2   4      152.88       95.85     26.21 o 
  12   2   4        4.46       14.36     19.81 o 
  13   2   4     1318.97     1254.99     69.32 o 
  14   2   4     1664.98     1829.57    126.78 o 
 -16   3   4      390.42      396.49     64.20 o 
 -15   3   4      829.19      881.25     73.72 o 
 -14   3   4      509.16      463.78     56.75 o 
 -13   3   4       13.16       14.05     25.93 o 
 -12   3   4     1796.42     1809.86    178.28 o 
 -11   3   4     7725.68     8176.64    216.14 o 
 -10   3   4     3905.34     3949.38    128.14 o 
  -9   3   4     1012.87     1033.68     51.89 o 
  -8   3   4      382.73      369.54     22.64 o 
  -7   3   4     1911.69     2253.79     36.74 o 
  -6   3   4       20.54        6.42      6.36 o 
  -5   3   4     1278.10     1438.54     25.61 o 
  -4   3   4     1398.78     1157.35     21.63 o 
  -3   3   4     5927.84     5393.17     58.38 o 
  -2   3   4      107.18      129.99      6.76 o 
  -1   3   4     1156.59     1659.17     25.29 o 
   0   3   4     1951.59     1887.53     24.73 o 
   1   3   4     5142.93     5037.20     44.18 o 
   2   3   4    26506.61    26236.64    211.82 o 
   3   3   4    17490.12    18070.50    144.74 o 
   4   3   4     3364.92     2725.84     32.69 o 
   5   3   4     4237.40     4325.69     44.47 o 
   6   3   4      145.49      128.74      8.92 o 
   7   3   4     2453.60     2710.60     51.95 o 
   8   3   4    13952.13    13737.08    176.94 o 
   9   3   4     3526.70     3644.72     74.68 o 
  10   3   4     2308.09     2122.23     59.44 o 
  11   3   4      446.02      538.68     47.14 o 
  12   3   4      961.20      876.14     60.07 o 
  13   3   4      859.96      885.67     63.74 o 
  14   3   4       21.10       56.45     32.51 o 
 -15   4   4     1373.98     1361.59     94.35 o 
 -14   4   4      352.32      343.82     53.22 o 
 -13   4   4      532.26      572.47     59.82 o 
 -12   4   4      711.68      629.73     59.73 o 
 -11   4   4       23.39       46.85     25.06 o 
 -10   4   4      979.07      933.58     81.26 o 
  -9   4   4       39.55       -7.83     18.40 o 
  -8   4   4     1675.20     1622.93     62.78 o 
  -7   4   4       13.44       13.04     10.12 o 
  -6   4   4     2863.76     3054.75     55.32 o 
  -5   4   4     5831.26     5792.19     68.68 o 
  -4   4   4    30584.96    31351.45    279.59 o 
  -3   4   4    28918.53    27501.49    266.65 o 
  -2   4   4     7224.32     7072.53     61.72 o 
  -1   4   4       88.96      111.97      7.02 o 
   0   4   4     4370.42     4844.35     43.13 o 
   1   4   4    10434.89    11445.72     92.19 o 
   2   4   4    14078.79    12765.94    105.35 o 
   3   4   4    12909.61    13242.35    125.13 o 
   4   4   4    18545.76    18340.97    157.90 o 
   5   4   4     4932.22     4875.50     52.56 o 
   6   4   4      236.92      369.29     20.09 o 
   7   4   4     8986.53     9046.27     99.47 o 
   8   4   4      583.96      624.43     20.06 o 
   9   4   4        1.86       -6.63     16.40 o 
  10   4   4     2822.31     2757.32     67.36 o 
  11   4   4       27.99       41.09     14.85 o 
  12   4   4      198.52      221.84     23.42 o 
  13   4   4     1138.13     1124.63     48.25 o 
  14   4   4     1969.57     2066.60     66.93 o 
  15   4   4     2837.58     3117.37     99.75 o 
 -15   5   4      227.62      195.50     58.65 o 
 -14   5   4       73.02       57.28     36.45 o 
 -13   5   4       51.28      -25.28     46.77 o 
 -12   5   4      349.52      360.08     53.00 o 
 -11   5   4      658.31      565.82     99.72 o 
 -10   5   4     6417.43     6517.15    315.50 o 
  -9   5   4     5465.91     5550.92    172.59 o 
  -8   5   4     3517.78     3693.47    155.28 o 
  -7   5   4      949.25      821.83     42.18 o 
  -6   5   4       35.99       -8.78      8.78 o 
  -5   5   4      208.57      171.13     16.39 o 
  -4   5   4     3671.47     3891.58     60.00 o 
  -3   5   4     9489.70     8543.60     90.68 o 
  -2   5   4     1206.24     1443.80     21.57 o 
  -1   5   4     1011.03     1149.02     18.29 o 
   0   5   4      596.59      288.00      9.87 o 
   1   5   4     1825.07     3096.38     35.39 o 
   2   5   4    17215.10    16484.44    134.09 o 
   3   5   4     8630.45     8097.67     97.52 o 
   4   5   4     7492.35     8184.67     84.86 o 
   5   5   4     3159.13     3099.89     50.22 o 
   6   5   4        1.34        7.94      7.27 o 
   7   5   4      261.93      272.59     27.85 o 
   8   5   4     1755.88     1789.72     57.51 o 
   9   5   4     1306.72     1222.26     47.04 o 
  10   5   4     2756.36     2807.32     73.26 o 
  11   5   4     1389.82     1320.02     52.48 o 
  12   5   4        6.69        1.09     16.98 o 
  13   5   4      636.03      635.12     41.92 o 
  14   5   4       47.99       33.98     22.16 o 
  15   5   4       34.74       23.79     33.95 o 
 -15   6   4      133.65       69.19     51.14 o 
 -14   6   4      410.34      366.39     70.25 o 
 -13   6   4        3.13      -17.86     57.99 o 
 -12   6   4      461.98      458.28     61.13 o 
 -11   6   4      806.42      971.18    105.17 o 
 -10   6   4      727.73      583.21     61.50 o 
  -9   6   4      343.92      312.66     49.94 o 
  -8   6   4     1357.84     1219.81     77.89 o 
  -7   6   4      570.26      562.13     39.11 o 
  -6   6   4     1331.42     1476.89     58.35 o 
  -5   6   4       65.04       84.50     11.99 o 
  -4   6   4      181.74      197.59     28.56 o 
  -3   6   4       72.20      154.02      8.95 o 
  -2   6   4     7502.71     7744.88     69.91 o 
  -1   6   4     2510.75     2618.30     32.54 o 
   0   6   4        6.66        1.07      4.50 o 
   1   6   4      887.95     1354.29     22.26 o 
   2   6   4      929.80     1260.12     19.75 o 
   3   6   4      589.98      749.40     21.70 o 
   4   6   4     1057.51      991.31     29.75 o 
   5   6   4     1629.22     1536.00     33.35 o 
   6   6   4     9758.55     9250.08    109.36 o 
   7   6   4    11531.67    11788.73    155.19 o 
   8   6   4     1933.79     2072.66     62.12 o 
   9   6   4      343.73      279.39     28.19 o 
  10   6   4        0.65       -9.62     14.24 o 
  11   6   4     1277.92     1243.00     55.16 o 
  12   6   4     1578.23     1489.64     69.90 o 
  13   6   4      787.38      622.25     62.70 o 
  14   6   4      745.44      818.99     85.70 o 
  15   6   4      379.03      374.24     55.57 o 
 -14   7   4      145.22       68.84     57.10 o 
 -13   7   4     1960.55     2164.23    134.47 o 
 -12   7   4     1213.34     1331.36    100.66 o 
 -11   7   4      812.70      863.43     85.75 o 
 -10   7   4     1481.80     1445.17    136.29 o 
  -9   7   4     1887.48     1991.90    131.27 o 
  -8   7   4       50.86       64.93     61.16 o 
  -7   7   4      391.88      308.39     46.74 o 
  -6   7   4      141.88      136.33     24.73 o 
  -5   7   4      443.38      364.22     24.20 o 
  -4   7   4     2688.22     3088.94     53.30 o 
  -3   7   4       28.24       14.95      7.42 o 
  -2   7   4      980.23     1253.76     24.18 o 
  -1   7   4     3252.69     2918.38     36.85 o 
   0   7   4    17341.12    16841.12    132.11 o 
   1   7   4    18382.20    19108.73    147.33 o 
   2   7   4    10261.03     9618.31     84.16 o 
   3   7   4     6694.58     6699.08     76.87 o 
   4   7   4      439.05      444.30     21.95 o 
   5   7   4     1530.48     1723.30     46.22 o 
   6   7   4     2522.77     2609.62     64.51 o 
   7   7   4      537.76      527.47     44.02 o 
   8   7   4     2841.66     2638.37     89.44 o 
   9   7   4     1381.22     1648.36     77.41 o 
  10   7   4      981.38      936.09     68.47 o 
  11   7   4      377.12      330.39     58.62 o 
  12   7   4       92.02       28.37     28.97 o 
  13   7   4      139.54      149.70     39.84 o 
  14   7   4      456.06      424.08     57.91 o 
 -14   8   4      392.87      394.50     89.47 o 
 -13   8   4       54.68       67.27     48.12 o 
 -12   8   4      463.97      479.79     75.02 o 
 -11   8   4     1404.36     1200.34     98.11 o 
 -10   8   4      440.58      471.90     82.47 o 
  -9   8   4      231.96      146.95     52.03 o 
  -8   8   4      850.67      820.50     76.63 o 
  -7   8   4     3844.77     3650.20    146.23 o 
  -6   8   4    10268.36    10389.74    231.85 o 
  -5   8   4    13303.29    13717.93    199.74 o 
  -4   8   4    11187.17    11198.51    129.56 o 
  -3   8   4     4501.44     4539.90     69.81 o 
  -2   8   4     2467.70     2813.77     38.97 o 
  -1   8   4      581.12      738.64     19.57 o 
   0   8   4     4860.80     4760.89     53.24 o 
   1   8   4     6234.30     5864.84     84.96 o 
   2   8   4     6077.63     6730.44     77.73 o 
   3   8   4        1.36        3.57      8.43 o 
   4   8   4      879.86      859.21     34.16 o 
   5   8   4     3025.63     3171.18     72.24 o 
   6   8   4      257.81      255.77     45.30 o 
   7   8   4     1184.01     1026.72     59.88 o 
   8   8   4     2013.69     2354.30     87.54 o 
   9   8   4     1589.56     1606.41    112.34 o 
  10   8   4      256.72      158.86     33.84 o 
  11   8   4      139.74       75.63     31.11 o 
  12   8   4     2191.51     2230.30    168.66 o 
  13   8   4     2136.12     2182.97    107.20 o 
  14   8   4     1466.01     1368.35     92.95 o 
 -13   9   4       11.12       47.86     59.00 o 
 -12   9   4     2218.59     2491.46    197.77 o 
 -11   9   4     4820.15     4674.84    195.70 o 
 -10   9   4      701.89      714.95     82.54 o 
  -9   9   4      754.68      761.80     80.50 o 
  -8   9   4      627.19      658.83     74.28 o 
  -7   9   4        2.00      -15.61     25.05 o 
  -6   9   4       72.34       52.15     24.20 o 
  -5   9   4     1000.77      958.08     44.60 o 
  -4   9   4      142.79      116.44     14.97 o 
  -3   9   4      153.76      169.01     19.00 o 
  -2   9   4       14.45       18.72     11.56 o 
  -1   9   4      187.51      222.18     13.87 o 
   0   9   4       61.19       35.03     10.64 o 
   1   9   4     2212.02     2176.34     44.22 o 
   2   9   4     5335.47     5684.42     74.57 o 
   3   9   4     1165.86     1237.66     43.86 o 
   4   9   4     1968.11     1767.03     51.98 o 
   5   9   4       45.44       19.69     17.96 o 
   6   9   4      375.51      351.01     38.64 o 
   7   9   4      915.13     1021.48     69.18 o 
   8   9   4     1062.90     1007.11     65.27 o 
   9   9   4     1824.06     1896.43     88.91 o 
  10   9   4        7.04       11.14     26.84 o 
  11   9   4      134.35      117.21     34.71 o 
  12   9   4       26.04       35.56     34.28 o 
  13   9   4        2.98       -1.16     32.83 o 
 -13  10   4        0.54       29.59     57.83 o 
 -12  10   4      418.60      448.37     98.89 o 
 -11  10   4       83.11       12.14     42.02 o 
 -10  10   4      115.23      120.11    102.94 o 
  -9  10   4       33.72       17.17     37.77 o 
  -8  10   4      751.84      775.93     83.05 o 
  -7  10   4     1168.12     1021.27    145.72 o 
  -6  10   4       79.91       79.15     27.58 o 
  -5  10   4      333.41      383.71     35.33 o 
  -4  10   4     1961.70     2012.35     48.58 o 
  -3  10   4      558.28      452.46     26.91 o 
  -2  10   4      107.11       70.44     16.16 o 
  -1  10   4      153.93      183.55     26.03 o 
   0  10   4      169.09      231.53     27.10 o 
   1  10   4      133.79      103.12     14.92 o 
   2  10   4     2951.36     3046.10     54.24 o 
   3  10   4      218.08      225.76     28.82 o 
   4  10   4     2148.17     2182.14     65.81 o 
   5  10   4     1859.17     2104.99    111.90 o 
   6  10   4      321.35      234.21     35.94 o 
   7  10   4       60.61       48.05     25.89 o 
   8  10   4      196.02      182.79     35.78 o 
   9  10   4       31.16       22.91     25.19 o 
  10  10   4      466.75      336.51     48.21 o 
  11  10   4      883.10      851.53     73.99 o 
  12  10   4      244.48      177.29     53.06 o 
  13  10   4       29.94      -15.84     31.50 o 
 -12  11   4     1115.91     1060.39    141.31 o 
 -11  11   4      321.04      244.97    106.13 o 
 -10  11   4      315.74      244.46     67.69 o 
  -9  11   4      202.21      169.79     56.90 o 
  -8  11   4        6.18       39.16     41.92 o 
  -7  11   4      628.31      640.15     59.92 o 
  -6  11   4     1287.97     1397.82     77.40 o 
  -5  11   4       48.84       37.70     22.37 o 
  -4  11   4      139.11      112.58     38.65 o 
  -3  11   4      204.88      100.44     32.85 o 
  -2  11   4     6241.12     6390.50    140.91 o 
  -1  11   4     7275.84     7210.10    152.43 o 
   0  11   4     5634.82     5592.57    126.36 o 
   1  11   4     6659.27     6546.75    101.84 o 
   2  11   4      453.41      489.71     26.99 o 
   3  11   4      194.78      140.19     19.27 o 
   4  11   4      748.59      832.83     64.25 o 
   5  11   4      606.29      445.94     44.70 o 
   6  11   4      491.62      496.59     66.72 o 
   7  11   4      773.55      863.82    111.90 o 
   8  11   4      509.71      418.80     50.54 o 
   9  11   4      491.36      539.69     91.90 o 
  10  11   4      170.14      162.34     63.50 o 
  11  11   4     1035.34     1143.84    103.69 o 
  12  11   4     1351.99     1535.28     99.82 o 
 -11  12   4      736.48      898.70    142.11 o 
 -10  12   4        0.08       -1.98     46.74 o 
  -9  12   4      980.40      911.43    102.13 o 
  -8  12   4     1659.03     1752.40    127.29 o 
  -7  12   4     4982.50     5512.94    203.24 o 
  -6  12   4     4378.71     4399.67    119.55 o 
  -5  12   4     1882.83     1901.07     98.65 o 
  -4  12   4     3482.52     3602.35    133.83 o 
  -3  12   4      844.90      876.33     50.55 o 
  -2  12   4      261.56      314.16     36.18 o 
  -1  12   4      468.14      564.03     77.01 o 
   0  12   4      219.35      136.87     29.13 o 
   1  12   4      939.68      850.74     68.79 o 
   2  12   4     1454.20     1449.71     56.73 o 
   3  12   4      451.82      403.81     40.15 o 
   4  12   4      259.96      234.49     44.16 o 
   5  12   4     1134.81     1047.05     61.46 o 
   6  12   4     3251.21     3371.57    113.02 o 
   7  12   4     1671.74     1517.68     83.68 o 
   8  12   4     1232.27     1170.39     79.23 o 
   9  12   4       26.80      -13.09     27.02 o 
  10  12   4      609.36      618.32     67.17 o 
  11  12   4      520.32      521.26     86.85 o 
 -10  13   4      462.70      510.21    122.68 o 
  -9  13   4       38.75       52.46     53.45 o 
  -8  13   4       19.31       45.27     45.60 o 
  -7  13   4      725.18      735.74    144.23 o 
  -6  13   4       16.63       40.00     36.85 o 
  -5  13   4      697.56      620.95     97.35 o 
  -4  13   4       11.44       40.77     31.91 o 
  -3  13   4        0.02        2.82     22.08 o 
  -2  13   4      363.91      231.68     35.67 o 
  -1  13   4     1215.56     1368.22     65.21 o 
   0  13   4     1678.85     1554.25    114.26 o 
   1  13   4     3737.82     3630.73    100.03 o 
   2  13   4     2200.31     2400.55     96.28 o 
   3  13   4      140.04      104.25     41.80 o 
   4  13   4      293.64      323.35     42.05 o 
   5  13   4      168.45      290.81     52.86 o 
   6  13   4     1151.98     1217.66    111.82 o 
   7  13   4      407.05      396.47     60.47 o 
   8  13   4       19.11      -23.96     35.47 o 
   9  13   4      224.71      164.69     50.62 o 
  10  13   4       41.67       40.39     45.12 o 
  -8  14   4       34.99      -18.78     61.04 o 
  -7  14   4       29.05        2.28     60.05 o 
  -6  14   4      330.54      239.15     97.80 o 
  -5  14   4      328.80      332.50     57.97 o 
  -4  14   4        3.53       -7.82     31.80 o 
  -3  14   4       25.81       20.26     26.29 o 
  -2  14   4        1.44       -5.60     23.26 o 
  -1  14   4      320.07      302.58     39.93 o 
   0  14   4      693.87      678.60     54.00 o 
   1  14   4      182.63      133.29     30.47 o 
   2  14   4      351.96      274.41     56.00 o 
   3  14   4      989.52     1155.59    120.86 o 
   4  14   4      168.94      148.59     70.56 o 
   5  14   4      386.78      355.93     47.53 o 
   6  14   4      206.03      215.55     42.50 o 
   7  14   4        0.04       -5.05     36.10 o 
   8  14   4      178.41      157.18     51.05 o 
  -6  15   4      590.35      751.37    117.15 o 
  -5  15   4       35.32       51.53     66.53 o 
  -4  15   4      679.83      673.59    103.73 o 
  -3  15   4      461.60      306.65     82.73 o 
  -2  15   4     3478.83     3840.81    141.20 o 
  -1  15   4     1403.03     1464.77     72.45 o 
   0  15   4      128.72       78.16     45.80 o 
   1  15   4      364.54      303.57     48.35 o 
   2  15   4       54.78       23.58     58.82 o 
   3  15   4      469.65      318.20     88.61 o 
   4  15   4      256.70      197.62     79.76 o 
   5  15   4      159.71       82.85     52.97 o 
   6  15   4      409.12      415.39     77.42 o 
   7  15   4       32.70       12.60     44.14 o 
  -4  16   4       20.61        7.87     67.88 o 
  -3  16   4       89.08       59.30     67.70 o 
  -2  16   4        4.00       23.54     42.50 o 
  -1  16   4       24.60        7.40     40.78 o 
   0  16   4      118.95       58.18     65.03 o 
   1  16   4      282.26      264.57     80.54 o 
   2  16   4      124.29      -18.48     53.33 o 
   3  16   4      830.06      775.60    118.55 o 
   4  16   4     1487.47     1599.53    158.16 o 
  -3 -15   5      384.52      323.91     92.30 o 
  -2 -15   5      345.64      357.17     89.30 o 
  -1 -15   5      452.44      414.39     94.29 o 
   0 -15   5       74.97      199.33     71.91 o 
   1 -15   5        0.05       39.12     42.42 o 
   2 -15   5      158.12      139.53     73.94 o 
   3 -15   5      134.19       33.32     64.53 o 
  -6 -14   5      354.83      408.77     76.75 o 
  -5 -14   5      332.05      354.44     72.27 o 
  -4 -14   5      409.57      409.19     73.52 o 
  -3 -14   5       47.83        9.43     44.17 o 
  -2 -14   5       84.68       84.77     48.55 o 
  -1 -14   5     1095.82     1032.70     86.23 o 
   0 -14   5     1230.24     1402.85    105.01 o 
   1 -14   5      339.33      264.82     50.79 o 
   2 -14   5      932.42      877.27    122.26 o 
   3 -14   5        7.12        6.53     58.94 o 
   4 -14   5      199.24      133.01     71.07 o 
   5 -14   5       12.53       33.15     64.98 o 
   6 -14   5       22.66      -59.36     59.36 o 
  -8 -13   5       27.08       40.81     56.60 o 
  -7 -13   5      477.57      585.79     93.78 o 
  -6 -13   5       90.07       93.64     40.84 o 
  -5 -13   5     3486.93     4027.87    145.06 o 
  -4 -13   5     1008.41      793.05     97.87 o 
  -3 -13   5        9.29       20.06     41.15 o 
  -2 -13   5      100.80       70.84     36.87 o 
  -1 -13   5      858.95      692.95     44.72 o 
   0 -13   5      534.52      487.19     65.26 o 
   1 -13   5      949.62     1022.18     60.63 o 
   2 -13   5      170.91      202.61     44.59 o 
   3 -13   5       15.55       12.29     34.02 o 
   4 -13   5      287.52      200.31     49.71 o 
   5 -13   5      511.29      379.40     62.69 o 
   6 -13   5     2143.76     2099.57    166.37 o 
   7 -13   5     2000.07     1832.55    160.32 o 
   8 -13   5     1428.60     1590.04    157.69 o 
 -10 -12   5      503.77      245.76    104.68 o 
  -9 -12   5      258.83      271.80    105.48 o 
  -8 -12   5      135.30       78.29     64.10 o 
  -7 -12   5      429.32      646.58    193.90 o 
  -6 -12   5     1433.30     1267.14     92.16 o 
  -5 -12   5      847.30      838.12     70.31 o 
  -4 -12   5     2584.65     2711.18    110.10 o 
  -3 -12   5      601.30      486.08     65.95 o 
  -2 -12   5       19.67       14.51     23.51 o 
  -1 -12   5       65.50       81.86     24.24 o 
   0 -12   5     1729.10     1856.68    110.13 o 
   1 -12   5     5822.14     6176.40    147.24 o 
   2 -12   5     3298.64     3116.08     97.97 o 
   3 -12   5     2132.48     2185.73    123.73 o 
   4 -12   5     1030.34     1094.88    116.96 o 
   5 -12   5      587.88      651.14     75.36 o 
   6 -12   5       97.35       52.39     39.84 o 
   7 -12   5       35.61       50.31     39.20 o 
   8 -12   5        7.99      -35.62     37.84 o 
   9 -12   5        0.52       42.52     53.58 o 
 -11 -11   5     1062.47     1155.22    127.59 o 
 -10 -11   5      602.75      530.97    116.78 o 
  -9 -11   5      434.49      428.92     81.84 o 
  -8 -11   5     1071.75     1149.97    111.59 o 
  -7 -11   5      214.90      159.00     46.24 o 
  -6 -11   5     1610.13     1449.92    106.02 o 
  -5 -11   5       62.15       15.67     27.28 o 
  -4 -11   5     1580.47     1617.92     83.19 o 
  -3 -11   5     2441.56     2193.72     67.98 o 
  -2 -11   5      268.49      309.38     26.23 o 
  -1 -11   5       95.61       89.59     22.68 o 
   0 -11   5      819.48      874.24     51.66 o 
   1 -11   5      826.75      668.19     47.19 o 
   2 -11   5      471.65      417.03     51.34 o 
   3 -11   5      195.62      158.59     40.21 o 
   4 -11   5       73.78       40.84     28.93 o 
   5 -11   5      286.80      213.79     39.15 o 
   6 -11   5       13.14        3.96     35.84 o 
   7 -11   5      182.14       94.19     51.20 o 
   8 -11   5      226.60       97.38     69.83 o 
   9 -11   5     1222.11     1002.27    142.86 o 
  10 -11   5      147.06      151.68     63.74 o 
  11 -11   5      168.12      190.84     86.47 o 
 -12 -10   5      376.54      419.80     84.53 o 
 -11 -10   5      673.53      595.60     93.09 o 
 -10 -10   5       86.13       93.15     47.26 o 
  -9 -10   5        0.98       23.29     38.94 o 
  -8 -10   5       68.57       58.36     36.30 o 
  -7 -10   5     1753.34     1572.61     95.89 o 
  -6 -10   5     4109.17     4015.54    143.14 o 
  -5 -10   5      792.73      712.49     71.59 o 
  -4 -10   5       28.39       16.96     23.71 o 
  -3 -10   5     1173.42     1052.09     60.11 o 
  -2 -10   5      641.61      598.15     32.01 o 
  -1 -10   5      321.24      337.90     27.16 o 
   0 -10   5     1660.16     1594.79     57.23 o 
   1 -10   5      371.98      312.19     30.40 o 
   2 -10   5        9.41       19.65     17.05 o 
   3 -10   5      946.51     1014.90     87.63 o 
   4 -10   5        0.06        0.26     19.82 o 
   5 -10   5       26.99       25.09     25.28 o 
   6 -10   5     1383.32     1845.13    103.40 o 
   7 -10   5      298.76      308.46     52.83 o 
   8 -10   5       12.53       32.59     55.93 o 
   9 -10   5       14.33       25.59     51.45 o 
  10 -10   5      986.43      738.14    107.48 o 
  11 -10   5     1011.39     1136.54    238.55 o 
  12 -10   5      506.02      426.15    108.50 o 
 -13  -9   5      491.41      477.34     88.21 o 
 -12  -9   5     1219.49     1021.91    148.51 o 
 -11  -9   5     1513.96     1705.66    134.54 o 
 -10  -9   5        0.80       11.75     35.60 o 
  -9  -9   5       33.39       75.77     35.25 o 
  -8  -9   5      122.10       58.34     32.62 o 
  -7  -9   5     3682.83     4003.18    141.78 o 
  -6  -9   5     2084.92     1913.76     93.15 o 
  -5  -9   5       41.38       60.49     28.58 o 
  -4  -9   5     1791.85     1793.54     77.37 o 
  -3  -9   5      780.90      795.93     36.50 o 
  -2  -9   5     2022.46     2152.11     49.67 o 
  -1  -9   5     5572.73     5866.79     91.54 o 
   0  -9   5      876.72      894.99     42.94 o 
   1  -9   5     2802.72     2613.09     96.98 o 
   2  -9   5     3209.47     3140.13     71.94 o 
   3  -9   5      557.99      477.19     28.40 o 
   4  -9   5     1477.55     1562.80     62.68 o 
   5  -9   5     3733.00     4166.27    117.57 o 
   6  -9   5     5863.27     5530.02    212.61 o 
   7  -9   5     1372.23     1618.43    139.65 o 
   8  -9   5     2590.36     2345.78    173.07 o 
   9  -9   5     1123.38     1117.76    127.60 o 
  10  -9   5     1087.78     1217.23    137.52 o 
  11  -9   5      272.78      131.15     54.02 o 
  12  -9   5       33.91       -2.02     59.29 o 
 -13  -8   5      230.41      186.92     80.45 o 
 -12  -8   5      450.50      445.13     86.45 o 
 -11  -8   5     1200.72     1229.48    116.89 o 
 -10  -8   5       39.37       11.02     30.32 o 
  -9  -8   5      693.62      552.27     80.38 o 
  -8  -8   5     2466.26     2519.32    109.91 o 
  -7  -8   5     4506.79     4851.72    152.12 o 
  -6  -8   5     3518.37     3367.44    119.64 o 
  -5  -8   5      790.70      910.08     77.31 o 
  -4  -8   5     1850.98     1894.27     58.11 o 
  -3  -8   5     2449.57     2655.27     58.84 o 
  -2  -8   5     1472.36     1509.08     39.11 o 
  -1  -8   5     3996.54     3718.77     62.56 o 
   0  -8   5     3010.01     3295.55     55.75 o 
   1  -8   5    13715.07    14106.02    200.56 o 
   2  -8   5     3485.38     3601.16     76.79 o 
   3  -8   5       85.10       70.24     15.04 o 
   4  -8   5       67.38       49.35     15.84 o 
   5  -8   5        3.13        7.52     16.62 o 
   6  -8   5        1.45       23.34     25.94 o 
   7  -8   5      495.09      324.52     70.94 o 
   8  -8   5       70.16       66.07     45.57 o 
   9  -8   5       59.78       50.88     46.93 o 
  10  -8   5       96.33      100.16     56.38 o 
  11  -8   5     1405.19     1339.25    136.69 o 
  12  -8   5     2325.22     2284.29    143.13 o 
  13  -8   5      480.12      346.30     92.54 o 
 -14  -7   5      160.33       56.77     53.64 o 
 -13  -7   5      966.42     1073.21    115.89 o 
 -12  -7   5     1334.03     1117.06    112.32 o 
 -11  -7   5     1860.38     2014.71    148.70 o 
 -10  -7   5     2432.69     2717.04    172.41 o 
  -9  -7   5       29.15       20.86     26.40 o 
  -8  -7   5       77.31       89.07     29.73 o 
  -7  -7   5      137.66      141.81     33.27 o 
  -6  -7   5     4178.18     4331.21    132.77 o 
  -5  -7   5      400.88      297.70     38.31 o 
  -4  -7   5       53.79       53.00     14.04 o 
  -3  -7   5        6.52        3.87     12.58 o 
  -2  -7   5     2063.01     1885.43     38.83 o 
  -1  -7   5      239.73      177.91     13.71 o 
   0  -7   5     6212.66     6884.62     76.16 o 
   1  -7   5     5150.50     5362.84     63.79 o 
   2  -7   5      184.25      113.91     19.75 o 
   3  -7   5     1342.02     1543.73     41.55 o 
   4  -7   5       84.60       60.79     15.35 o 
   5  -7   5       15.88       31.48     14.74 o 
   6  -7   5     3531.50     3230.96    173.94 o 
   7  -7   5     6296.08     6026.16    258.40 o 
   8  -7   5      615.27      705.73     87.61 o 
   9  -7   5        6.22       -9.86     36.06 o 
  10  -7   5       81.74       27.59     40.36 o 
  11  -7   5      933.97      814.86    101.05 o 
  12  -7   5      144.91      123.74     51.18 o 
  13  -7   5      172.05      184.89     56.17 o 
  14  -7   5       47.79        6.64     52.28 o 
 -14  -6   5      146.04       95.04     50.64 o 
 -13  -6   5      552.36      457.40    102.01 o 
 -12  -6   5       11.22        2.86     42.23 o 
 -11  -6   5      165.98      177.44     48.62 o 
 -10  -6   5       12.07       27.10     27.28 o 
  -9  -6   5      677.49      578.72     60.12 o 
  -8  -6   5     3226.47     3332.58    127.51 o 
  -7  -6   5     1353.02     1318.10     75.13 o 
  -6  -6   5      698.10      659.61     45.52 o 
  -5  -6   5       25.65       15.26     13.53 o 
  -4  -6   5       72.03      100.09     14.97 o 
  -3  -6   5     1211.89     1151.65     27.28 o 
  -2  -6   5     4973.97     5069.93     58.90 o 
  -1  -6   5        5.58       17.04      6.61 o 
   0  -6   5        5.38       -4.20      5.98 o 
   1  -6   5       24.27       21.11      7.03 o 
   2  -6   5     3318.42     3505.47     49.07 o 
   3  -6   5      162.15      212.18     12.90 o 
   4  -6   5     3100.54     3115.58     60.31 o 
   5  -6   5      705.06      700.97     49.33 o 
   6  -6   5     3176.15     3460.59    103.65 o 
   7  -6   5       14.93       12.03     28.34 o 
   8  -6   5     2859.07     2899.20    158.14 o 
   9  -6   5      927.92      908.34     92.25 o 
  10  -6   5     1391.96     1473.36    116.49 o 
  11  -6   5     5054.04     5580.39    248.23 o 
  12  -6   5      427.82      481.73     78.43 o 
  13  -6   5       14.08      -23.94     53.67 o 
  14  -6   5        0.18        1.26     45.46 o 
 -15  -5   5      685.09      547.87    128.94 o 
 -14  -5   5     1724.14     1745.34    137.03 o 
 -13  -5   5     1474.44     1441.40    166.20 o 
 -12  -5   5      218.95      201.79     53.30 o 
 -11  -5   5      711.57      763.25    129.90 o 
 -10  -5   5      192.65      147.50     36.00 o 
  -9  -5   5     2334.31     2432.95    141.54 o 
  -8  -5   5      164.90      154.86     49.54 o 
  -7  -5   5     1430.47     1146.32     75.80 o 
  -6  -5   5     7779.66     7989.19    143.30 o 
  -5  -5   5      325.08      293.83     19.98 o 
  -4  -5   5     3233.09     3262.99     52.96 o 
  -3  -5   5     2893.36     2843.32     36.88 o 
  -2  -5   5     2825.61     2716.94     37.37 o 
  -1  -5   5    23208.56    21832.96    169.30 o 
   0  -5   5    21788.05    23663.77    189.97 o 
   1  -5   5     2703.80     3174.59     40.74 o 
   2  -5   5       52.66       15.41      5.80 o 
   3  -5   5     9729.77     8775.33    128.99 o 
   4  -5   5    11225.96    12564.37    148.38 o 
   5  -5   5     8794.04     9041.26    114.00 o 
   6  -5   5    17822.95    17564.42    308.89 o 
   7  -5   5     4790.31     5400.97    130.67 o 
   8  -5   5      642.75      598.32     67.62 o 
   9  -5   5     1033.36      985.56     87.12 o 
  10  -5   5       94.65      218.15     51.49 o 
  11  -5   5       20.25       -9.98     28.57 o 
  12  -5   5       41.35       18.70     37.34 o 
  13  -5   5      113.56       74.89     38.73 o 
  14  -5   5       63.10       90.21     60.00 o 
  15  -5   5      253.93      266.67     68.91 o 
 -15  -4   5       11.93      -25.97     62.61 o 
 -14  -4   5       79.60       80.28     49.50 o 
 -13  -4   5       35.63       23.76     38.86 o 
 -12  -4   5      121.71      117.33     47.46 o 
 -11  -4   5      691.75      684.44     78.30 o 
 -10  -4   5     1904.08     2042.20    122.17 o 
  -9  -4   5     4012.14     4120.96    131.31 o 
  -8  -4   5     3585.79     3540.57    115.90 o 
  -7  -4   5    10896.69    11397.38    167.10 o 
  -6  -4   5    13735.72    14047.84    161.00 o 
  -5  -4   5     3256.96     3174.02     48.81 o 
  -4  -4   5      828.09      835.40     22.54 o 
  -3  -4   5     5591.33     5441.14     71.29 o 
  -2  -4   5     6111.56     5488.99     56.69 o 
  -1  -4   5     9419.33     9472.75     82.43 o 
   0  -4   5     1716.53     1549.30     25.33 o 
   1  -4   5    13800.07    13707.50    120.46 o 
   2  -4   5     2074.43     2047.47     29.57 o 
   3  -4   5      276.87      252.29      9.66 o 
   4  -4   5     2372.55     2673.87     48.10 o 
   5  -4   5     4920.69     5031.11     80.41 o 
   6  -4   5      282.40      266.01     13.79 o 
   7  -4   5     4742.46     5440.36    126.51 o 
   8  -4   5       82.17       86.46     39.62 o 
   9  -4   5     9147.60     9429.27    308.76 o 
  10  -4   5     1688.12     1433.32     95.78 o 
  11  -4   5     1533.90     1560.19    105.47 o 
  12  -4   5     2152.31     2506.49    138.64 o 
  13  -4   5      992.47      892.19     76.61 o 
  14  -4   5      706.57      698.65    119.11 o 
  15  -4   5       66.66       87.87     49.14 o 
 -15  -3   5      985.09      723.26    133.54 o 
 -14  -3   5      359.04      416.26    101.96 o 
 -13  -3   5     1471.88     1563.98    114.21 o 
 -12  -3   5     2711.37     2533.02    218.70 o 
 -11  -3   5       12.33       12.50     28.46 o 
 -10  -3   5      105.20       99.89     46.18 o 
  -9  -3   5      367.96      305.68     87.36 o 
  -8  -3   5     3018.60     2906.16     71.82 o 
  -7  -3   5     2122.50     2177.53     50.37 o 
  -6  -3   5     2319.92     2390.83     42.60 o 
  -5  -3   5      791.83      691.64     27.59 o 
  -4  -3   5     7071.56     6605.12     74.18 o 
  -3  -3   5     1320.13     1167.01     32.98 o 
  -2  -3   5     7165.65     8286.63     73.99 o 
  -1  -3   5     1668.13     1847.04     26.26 o 
   0  -3   5      372.80      492.42     14.86 o 
   1  -3   5      268.37      278.45     12.63 o 
   2  -3   5        2.10       31.14      4.71 o 
   3  -3   5      398.98      371.24     16.92 o 
   4  -3   5     4083.57     3279.33     59.69 o 
   5  -3   5     3898.47     4350.17     54.64 o 
   6  -3   5      718.09      722.41     19.28 o 
   7  -3   5     2236.35     2034.30     42.88 o 
   8  -3   5      243.95      274.43     31.71 o 
   9  -3   5     1282.96     1203.94     61.91 o 
  10  -3   5     1217.65     1314.36     82.52 o 
  11  -3   5      746.29      702.06     64.66 o 
  12  -3   5       33.58       32.90     27.14 o 
  13  -3   5      626.96      526.55     69.57 o 
  14  -3   5       22.75       -8.09     31.06 o 
  15  -3   5      251.28      237.23     50.14 o 
 -16  -2   5       30.65       67.48     46.87 o 
 -15  -2   5      108.91      110.63     42.34 o 
 -14  -2   5      134.17      192.54     75.72 o 
 -13  -2   5      302.23      243.97     73.32 o 
 -12  -2   5      278.20      217.47     49.74 o 
 -11  -2   5     3652.43     3769.80    167.53 o 
 -10  -2   5     5632.18     5812.93    131.27 o 
  -9  -2   5      408.77      619.86     42.12 o 
  -8  -2   5       15.94       10.86     10.18 o 
  -7  -2   5       93.08       62.58     10.34 o 
  -6  -2   5      181.23      229.82     12.24 o 
  -5  -2   5     1491.46     1246.02     25.41 o 
  -4  -2   5     8492.46     9181.13    100.28 o 
  -3  -2   5        2.44       20.55      5.56 o 
  -2  -2   5     1243.84     1042.27     18.22 o 
  -1  -2   5     3755.18     4673.92     51.06 o 
   0  -2   5     2669.31     2264.67     29.40 o 
   1  -2   5    10269.17    10309.16    106.65 o 
   2  -2   5     2602.57     2069.91     46.24 o 
   3  -2   5     6416.61     6926.81     85.91 o 
   4  -2   5     4805.24     5014.25     67.44 o 
   5  -2   5      352.01      458.87     15.87 o 
   6  -2   5     1545.25     1531.55     29.82 o 
   7  -2   5       39.60       22.50      7.76 o 
   8  -2   5     8020.11     8503.54    133.54 o 
   9  -2   5     3059.36     3090.14     97.74 o 
  10  -2   5     1558.83     1402.24     64.11 o 
  11  -2   5      633.36      576.97     51.30 o 
  12  -2   5      139.56      100.06     30.29 o 
  13  -2   5      170.95      153.49     33.98 o 
  14  -2   5        1.36      -20.79     24.84 o 
  15  -2   5       15.54       31.89     33.16 o 
 -16  -1   5     1271.53     1379.83     97.78 o 
 -15  -1   5     1914.57     2107.59    116.15 o 
 -14  -1   5      206.93      175.74     40.89 o 
 -13  -1   5      409.19      374.79     83.13 o 
 -12  -1   5       10.51        4.58     28.55 o 
 -11  -1   5      387.70      305.25     50.03 o 
 -10  -1   5      103.41       73.20     26.06 o 
  -9  -1   5       56.31       21.91     11.21 o 
  -8  -1   5        7.61       -5.23      7.90 o 
  -7  -1   5      706.71      540.58     20.37 o 
  -6  -1   5      849.85      765.62     22.96 o 
  -5  -1   5     5999.08     5777.68     64.28 o 
  -4  -1   5     6613.71     7018.66     79.28 o 
  -3  -1   5    28660.34    25878.94    219.49 o 
  -2  -1   5    15121.07    17117.46    132.85 o 
  -1  -1   5     8997.44    11418.68    102.80 o 
   0  -1   5      646.21     1088.94     21.03 o 
   1  -1   5     5294.72     5327.92     60.17 o 
   2  -1   5     6395.55     7264.35     92.33 o 
   3  -1   5    14581.08    13597.24    135.56 o 
   4  -1   5    26389.07    25434.07    239.41 o 
   5  -1   5    16252.62    16915.91    154.77 o 
   6  -1   5     1103.26     1013.29     25.42 o 
   7  -1   5     3546.81     3527.08     48.52 o 
   8  -1   5     2298.18     2593.18     42.28 o 
   9  -1   5     2768.64     2665.67     66.55 o 
  10  -1   5       27.48       17.33     15.47 o 
  11  -1   5       16.43      -10.49     14.41 o 
  12  -1   5      403.09      347.08     37.71 o 
  13  -1   5      497.03      517.90     76.73 o 
  14  -1   5     2189.90     2201.76     93.98 o 
  15  -1   5     1617.44     1716.99    127.70 o 
  16  -1   5     1828.01     1865.85    103.56 o 
 -16   0   5       18.17       18.36     36.48 o 
 -15   0   5      154.58      192.83     47.29 o 
 -14   0   5     1346.58     1509.08     82.06 o 
 -13   0   5       12.32        0.00     23.45 o 
 -12   0   5     1223.21     1357.07    116.59 o 
 -11   0   5      946.61      694.89     70.59 o 
 -10   0   5     5922.07     6477.34    135.55 o 
  -9   0   5     9579.73    10559.82    129.45 o 
  -8   0   5    16612.11    17548.61    183.44 o 
  -7   0   5     5992.97     6314.15     79.76 o 
  -6   0   5      470.10      527.86     32.12 o 
  -5   0   5     1039.19      942.87     20.10 o 
  -4   0   5     6088.50     5694.68     69.49 o 
  -3   0   5    14203.78    14595.96    147.84 o 
  -2   0   5    29845.94    29418.08    216.63 o 
  -1   0   5     4424.35     5144.73     62.97 o 
   0   0   5     8668.37     6866.06     74.74 o 
   1   0   5     3566.37     4630.12     55.07 o 
   2   0   5     6043.99     5720.12     59.83 o 
   3   0   5     1947.14     1701.59     25.09 o 
   4   0   5     3678.66     3719.20     40.58 o 
   5   0   5    14173.06    14026.28    123.12 o 
   6   0   5      151.05      156.89     12.54 o 
   7   0   5     2281.66     2219.47     45.62 o 
   8   0   5     1811.30     1983.58     44.40 o 
   9   0   5     6750.40     6999.74    131.04 o 
  10   0   5     5491.33     5815.39    140.94 o 
  11   0   5     3904.05     4071.67    119.18 o 
  12   0   5     1244.22      779.16    108.73 o 
  13   0   5       33.12       56.26     66.37 o 
  14   0   5      240.94      157.91     85.70 o 
  15   0   5       41.53       47.41     25.46 o 
 -16   1   5      519.07      546.05     66.96 o 
 -15   1   5     2101.41     2212.23    133.64 o 
 -14   1   5     4619.30     5188.93    165.32 o 
 -13   1   5      480.47      470.15     77.91 o 
 -12   1   5      514.17      511.83     45.42 o 
 -11   1   5        0.90      -16.20     16.20 o 
 -10   1   5     2812.12     2555.95     76.64 o 
  -9   1   5      255.49      319.21     17.54 o 
  -8   1   5       79.01       80.67     10.93 o 
  -7   1   5     3349.59     3251.84     49.89 o 
  -6   1   5      872.44     1086.46     25.80 o 
  -5   1   5     3085.16     3201.20     40.92 o 
  -4   1   5     3189.20     3100.60     42.98 o 
  -3   1   5     1127.79     1387.45     23.05 o 
  -2   1   5     1931.98     1426.30     19.83 o 
  -1   1   5    36132.36    39524.66    335.56 o 
   0   1   5    10160.71    12266.89    108.18 o 
   1   1   5     2855.14     2463.41     31.76 o 
   2   1   5    18768.29    19461.29    187.14 o 
   3   1   5     7341.37     7970.90     75.75 o 
   4   1   5      208.85      332.91      8.85 o 
   5   1   5     7874.65     7506.61     92.77 o 
   6   1   5     6147.69     6900.28     89.49 o 
   7   1   5     2091.94     2161.07     42.56 o 
   8   1   5      960.34     1090.67     30.82 o 
   9   1   5     1637.09     1672.33     41.41 o 
  10   1   5      915.31     1036.93     39.28 o 
  11   1   5      214.80      231.11     55.00 o 
  12   1   5      510.53      482.47     50.92 o 
  13   1   5      332.00      250.92     46.41 o 
 -16   2   5       95.33       -9.58     35.69 o 
 -15   2   5      859.23      847.29     70.44 o 
 -14   2   5       98.13       66.79     33.39 o 
 -13   2   5     1621.38     1821.89    150.99 o 
 -12   2   5      233.24      202.17     69.73 o 
 -11   2   5      833.90      849.59     57.16 o 
 -10   2   5      849.36     1009.07     49.21 o 
  -9   2   5     1341.67     1453.78     48.66 o 
  -8   2   5       84.40       76.47     11.75 o 
  -7   2   5      356.58      290.56     19.61 o 
  -6   2   5     3095.56     3046.20     44.14 o 
  -5   2   5       14.54       11.65      5.73 o 
  -4   2   5      319.69      318.84     12.89 o 
  -3   2   5     2212.06     2565.95     33.99 o 
  -2   2   5    17655.33    18191.70    152.82 o 
  -1   2   5     2953.27     3286.60     35.77 o 
   0   2   5    10586.39    11130.30    100.52 o 
   1   2   5    12491.81    12410.54    105.18 o 
   2   2   5    13554.08    12549.10    107.90 o 
   3   2   5        3.02       14.78      4.85 o 
   4   2   5       41.02      137.33      8.12 o 
   5   2   5      375.99      378.58     12.21 o 
   6   2   5    13110.75    13638.93    167.48 o 
   7   2   5     5201.39     5392.25     85.83 o 
   8   2   5     1697.49     1570.53     39.66 o 
   9   2   5      414.72      476.24     25.42 o 
  10   2   5      487.69      468.26     28.54 o 
  11   2   5       89.50       96.06     30.18 o 
  12   2   5      231.12      279.55     39.15 o 
  13   2   5      178.37      158.97     34.44 o 
  14   2   5       55.52       11.55     40.87 o 
 -15   3   5      191.70      201.34     46.55 o 
 -14   3   5      192.87      131.29     90.76 o 
 -13   3   5       38.97       20.51     28.06 o 
 -12   3   5      841.65      869.99     65.34 o 
 -11   3   5       45.82       35.60     29.37 o 
 -10   3   5      410.53      445.27     45.19 o 
  -9   3   5     1490.60     1406.42     61.53 o 
  -8   3   5      499.00      524.24     24.54 o 
  -7   3   5      336.11      360.10     16.01 o 
  -6   3   5     3330.35     3712.26     55.81 o 
  -5   3   5    49199.51    48991.39    450.59 o 
  -4   3   5    18458.11    17194.21    161.77 o 
  -3   3   5     3360.78     3895.83     49.50 o 
  -2   3   5    30058.30    30365.26    225.97 o 
  -1   3   5     2344.01     2524.57     27.62 o 
   0   3   5    13134.35    12899.13    100.20 o 
   1   3   5      162.57      243.25     12.42 o 
   2   3   5    23703.23    23381.88    188.05 o 
   3   3   5     4295.27     3651.39     45.24 o 
   4   3   5     2306.33     2170.21     32.55 o 
   5   3   5     3425.46     3458.77     40.80 o 
   6   3   5     5406.73     5249.54     63.30 o 
   7   3   5     1025.09     1018.90     23.56 o 
   8   3   5     1228.87     1313.06     38.73 o 
   9   3   5     7582.55     7729.74    116.87 o 
  10   3   5      599.14      492.30     50.33 o 
  11   3   5      215.49      198.12     51.18 o 
  12   3   5     2228.87     2415.24    102.66 o 
  13   3   5     2776.41     2849.49    101.87 o 
  14   3   5     3230.52     3655.15    121.14 o 
  15   3   5     2699.25     3202.56    309.06 o 
 -15   4   5        6.13       29.68     37.14 o 
 -14   4   5       42.88       -3.20     31.23 o 
 -13   4   5        6.77      -12.05     35.07 o 
 -12   4   5     2589.75     2685.91    116.87 o 
 -11   4   5     7931.63     8043.65    225.17 o 
 -10   4   5    11647.00    11788.75    290.39 o 
  -9   4   5     3271.92     3349.08    161.74 o 
  -8   4   5        4.75        4.68     16.18 o 
  -7   4   5     1986.77     1995.50     43.23 o 
  -6   4   5      771.93      816.86     32.93 o 
  -5   4   5     6637.49     6451.04     75.50 o 
  -4   4   5     5814.75     6128.66     72.01 o 
  -3   4   5     7888.84     7056.00     89.29 o 
  -2   4   5     2661.02     2677.13     30.83 o 
  -1   4   5     2026.84     1901.68     26.23 o 
   0   4   5      628.34      321.49     12.18 o 
   1   4   5    18815.84    20152.88    141.34 o 
   2   4   5    13818.76    13190.17    105.30 o 
   3   4   5    12851.52    12379.76    107.78 o 
   4   4   5     5866.24     6549.54     68.81 o 
   5   4   5      895.34      970.29     20.22 o 
   6   4   5     1399.29     1687.18     28.55 o 
   7   4   5     9532.29     9234.55    108.01 o 
   8   4   5     5845.44     6031.13     88.22 o 
   9   4   5     7392.55     7711.08    142.59 o 
  10   4   5     4702.07     5122.46    109.77 o 
  11   4   5       93.80       79.34     18.28 o 
  12   4   5       36.54       18.60     15.50 o 
  13   4   5      158.54      118.56     23.12 o 
  14   4   5       53.11       68.91     22.15 o 
  15   4   5      189.08      191.87     41.30 o 
 -15   5   5      584.52      583.58     83.50 o 
 -14   5   5      734.16      651.18     73.03 o 
 -13   5   5       55.74       71.63     37.17 o 
 -12   5   5      281.34      234.61     46.34 o 
 -11   5   5       39.53       -0.70     27.32 o 
 -10   5   5      405.43      444.40     53.21 o 
  -9   5   5      118.96       76.15     29.93 o 
  -8   5   5     2641.94     2564.20    106.05 o 
  -7   5   5     3805.98     3976.47     96.79 o 
  -6   5   5     1140.59     1058.49     37.05 o 
  -5   5   5      174.34      237.01     14.57 o 
  -4   5   5    15108.34    14668.11    138.02 o 
  -3   5   5    15870.91    15486.77    138.12 o 
  -2   5   5      933.00     1174.50     19.54 o 
  -1   5   5     3792.96     3442.90     35.95 o 
   0   5   5     3927.72     5043.42     49.11 o 
   1   5   5     4688.49     3424.09     37.36 o 
   2   5   5      125.87      110.86      8.01 o 
   3   5   5    16993.17    16468.04    182.53 o 
   4   5   5     9131.29     8538.89     87.58 o 
   5   5   5     1893.16     1788.57     35.33 o 
   6   5   5      183.16      164.93     14.85 o 
   7   5   5      144.78      186.08     15.70 o 
   8   5   5      959.46      971.36     36.42 o 
   9   5   5        8.61       10.68     13.54 o 
  10   5   5        1.10        7.24     14.25 o 
  11   5   5       71.94       40.86     18.25 o 
  12   5   5      574.92      600.22     39.47 o 
  13   5   5        7.40      -17.85     17.85 o 
  14   5   5      247.05      208.92     29.89 o 
  15   5   5      851.40      956.06     56.81 o 
 -15   6   5       42.06       30.03     46.87 o 
 -14   6   5        1.31       47.38     36.33 o 
 -13   6   5      505.57      537.69    165.21 o 
 -12   6   5       17.77       13.69     30.55 o 
 -11   6   5        0.58       20.24     52.49 o 
 -10   6   5        2.31        8.35     23.57 o 
  -9   6   5     1613.39     1694.45     93.02 o 
  -8   6   5     5191.82     4928.44    163.71 o 
  -7   6   5      391.47      287.25     35.38 o 
  -6   6   5     1318.51     1507.70     62.80 o 
  -5   6   5        6.27        2.91      8.22 o 
  -4   6   5     3144.93     3235.39     55.04 o 
  -3   6   5      132.44      234.08     11.82 o 
  -2   6   5      118.83       67.00      7.44 o 
  -1   6   5    12730.04    13130.57    102.45 o 
   0   6   5    12139.53    10466.72     83.69 o 
   1   6   5     3716.24     4919.08     49.70 o 
   2   6   5     1837.85     1584.06     22.77 o 
   3   6   5      657.53      944.40     33.38 o 
   4   6   5    12531.02    12302.79    134.83 o 
   5   6   5     1950.95     1924.70     39.40 o 
   6   6   5      109.36       50.06     11.11 o 
   7   6   5     5122.72     4760.41     88.04 o 
   8   6   5      576.83      485.34     33.87 o 
   9   6   5       78.85       64.26     18.62 o 
  10   6   5      748.73      726.11     59.28 o 
  11   6   5       36.78       29.77     18.47 o 
  12   6   5      201.24      241.11     48.91 o 
  13   6   5     2076.62     2126.00     88.04 o 
  14   6   5      549.38      532.66     61.29 o 
  15   6   5        7.26       39.95     36.22 o 
 -14   7   5       62.08      -42.51     44.22 o 
 -13   7   5       30.07       47.70     40.08 o 
 -12   7   5      487.74      590.08    101.49 o 
 -11   7   5     1253.24     1155.81    172.02 o 
 -10   7   5        1.90      -22.56     26.82 o 
  -9   7   5        6.52       18.32     27.18 o 
  -8   7   5      443.40      455.92     55.48 o 
  -7   7   5     8671.32     8724.96    241.60 o 
  -6   7   5     5635.14     5326.67    188.58 o 
  -5   7   5     8591.21     9176.39    131.50 o 
  -4   7   5    12995.61    12118.72    142.43 o 
  -3   7   5      887.85      820.13     24.06 o 
  -2   7   5      212.36      262.96     12.66 o 
  -1   7   5      718.23      793.24     18.44 o 
   0   7   5     3785.61     3531.71     39.53 o 
   1   7   5       11.45       -5.31      5.31 o 
   2   7   5      239.54      365.08     13.48 o 
   3   7   5     8541.96     7927.92    113.69 o 
   4   7   5     3350.39     3393.63     56.74 o 
   5   7   5       22.62       -9.48     10.07 o 
   6   7   5     7932.64     8101.66    143.46 o 
   7   7   5     2382.38     2541.54     71.32 o 
   8   7   5     3535.49     3517.41     88.07 o 
   9   7   5      376.16      333.11     32.96 o 
  10   7   5     1228.75     1266.56     99.65 o 
  11   7   5     1452.07     1465.29     79.71 o 
  12   7   5     3940.66     4378.57    136.17 o 
  13   7   5     2941.62     3282.89    120.61 o 
  14   7   5     1671.16     1598.21    119.96 o 
 -14   8   5      282.01      183.42     73.73 o 
 -13   8   5     2568.41     2745.89    151.71 o 
 -12   8   5     5315.54     5878.60    220.69 o 
 -11   8   5     3204.91     3208.39    234.28 o 
 -10   8   5     1680.65     1751.50    161.96 o 
  -9   8   5     2517.79     2675.00    130.35 o 
  -8   8   5        3.26      -24.51     24.51 o 
  -7   8   5      495.40      478.38    133.55 o 
  -6   8   5       19.50       -8.64     24.02 o 
  -5   8   5      573.75      460.02     40.06 o 
  -4   8   5       13.11       -8.79      8.79 o 
  -3   8   5       12.97       15.72     10.54 o 
  -2   8   5     5537.16     5188.31     57.61 o 
  -1   8   5     3375.36     3609.98     47.31 o 
   0   8   5     2657.41     2783.95     37.76 o 
   1   8   5    14600.10    14480.35    129.19 o 
   2   8   5     2863.35     3085.21     53.20 o 
   3   8   5     1442.93     1377.54     40.83 o 
   4   8   5       26.54       21.41     12.11 o 
   5   8   5     7484.31     7032.00    131.65 o 
   6   8   5    10361.42    10190.37    192.57 o 
   7   8   5     7790.78     8388.83    174.48 o 
   8   8   5     3912.87     3737.50    121.05 o 
   9   8   5      367.04      278.33     39.50 o 
  10   8   5      179.85      183.35     37.34 o 
  11   8   5      667.76      536.80     54.86 o 
  12   8   5      251.83      185.40     45.13 o 
  13   8   5        2.21       44.40     34.41 o 
  14   8   5      161.95      127.54     41.73 o 
 -13   9   5       11.97       -3.04     53.88 o 
 -12   9   5       16.40       53.86     43.91 o 
 -11   9   5       12.45       11.74     46.32 o 
 -10   9   5       34.43       13.59     51.61 o 
  -9   9   5      137.64       69.29     41.21 o 
  -8   9   5      185.47      278.67     54.01 o 
  -7   9   5      830.12      848.52    116.96 o 
  -6   9   5     6338.76     6379.05    156.83 o 
  -5   9   5     2735.28     2841.40     73.88 o 
  -4   9   5     4641.62     4933.62     79.01 o 
  -3   9   5     2158.57     2014.24     58.31 o 
  -2   9   5      382.06      360.78     22.65 o 
  -1   9   5       13.86       11.86      8.26 o 
   0   9   5      966.83     1017.79     25.27 o 
   1   9   5    13731.57    13738.73    141.98 o 
   2   9   5     2709.00     2902.86     50.54 o 
   3   9   5      849.84      840.89     29.26 o 
   4   9   5      540.52      593.44     33.27 o 
   5   9   5      321.64      307.56     47.04 o 
   6   9   5       62.97       31.54     20.10 o 
   7   9   5     1233.21     1344.20     69.13 o 
   8   9   5      263.44      185.32     46.56 o 
   9   9   5      936.84      999.34     78.72 o 
  10   9   5     1198.67     1206.97    107.06 o 
  11   9   5       98.22       99.51     34.45 o 
  12   9   5       81.51       70.54     34.44 o 
  13   9   5      444.77      355.48     55.19 o 
 -13  10   5      106.52       -8.01     56.87 o 
 -12  10   5        1.36      -10.08     51.26 o 
 -11  10   5     1654.71     1754.87    127.94 o 
 -10  10   5      558.83      637.03     83.51 o 
  -9  10   5      113.46       80.25     43.32 o 
  -8  10   5       48.74       39.39     47.23 o 
  -7  10   5      250.23      197.39     47.37 o 
  -6  10   5      417.96      461.84     47.43 o 
  -5  10   5     1061.24     1015.31     51.35 o 
  -4  10   5      834.68      755.40     32.74 o 
  -3  10   5      297.65      210.09     35.78 o 
  -2  10   5     4597.12     4737.00     98.80 o 
  -1  10   5      858.48      879.61     67.13 o 
   0  10   5     1790.31     1637.11     42.93 o 
   1  10   5        7.75       11.01     10.05 o 
   2  10   5     1041.44     1154.10     41.07 o 
   3  10   5      807.73      800.33     31.86 o 
   4  10   5     2420.48     2470.94     79.90 o 
   5  10   5      559.93      494.18     44.32 o 
   6  10   5       90.35       72.34     26.77 o 
   7  10   5       54.24       41.29     23.26 o 
   8  10   5      222.04      214.41     37.82 o 
   9  10   5      164.43      149.49     34.73 o 
  10  10   5      455.15      426.01    104.17 o 
  11  10   5     1148.70     1129.04     80.65 o 
  12  10   5      153.68      112.51     37.84 o 
  13  10   5      211.42      184.66     45.49 o 
 -12  11   5      310.94      506.43    112.67 o 
 -11  11   5      185.91      102.19     54.95 o 
 -10  11   5        0.55       29.14     47.88 o 
  -9  11   5     1111.32     1123.63    104.79 o 
  -8  11   5     1990.29     2405.57    138.16 o 
  -7  11   5     3143.65     3097.11    115.00 o 
  -6  11   5     3538.49     3778.75    200.33 o 
  -5  11   5     1813.44     2045.66     74.26 o 
  -4  11   5      185.48      203.92     30.75 o 
  -3  11   5      130.94      219.46     34.40 o 
  -2  11   5      252.34      308.09     44.31 o 
  -1  11   5      715.89      707.03     81.15 o 
   0  11   5      283.28      277.86     36.98 o 
   1  11   5     3322.52     3289.58     79.89 o 
   2  11   5       10.56        2.59     11.33 o 
   3  11   5     1198.90     1235.24     40.28 o 
   4  11   5     4042.48     4098.70    124.72 o 
   5  11   5     5606.81     5568.03    138.28 o 
   6  11   5     5627.91     5584.56    165.54 o 
   7  11   5     1410.93     1494.85     78.99 o 
   8  11   5        0.40       -5.81     23.90 o 
   9  11   5      107.62       87.43     34.14 o 
  10  11   5      716.50      651.92     65.41 o 
  11  11   5     2703.14     3085.21    177.98 o 
  12  11   5     1812.96     1572.66     98.53 o 
 -11  12   5     2023.01     2083.60    196.24 o 
 -10  12   5      582.93      501.34     88.00 o 
  -9  12   5       26.83       58.63     51.69 o 
  -8  12   5       10.37       31.60     45.40 o 
  -7  12   5       80.08       86.51     37.94 o 
  -6  12   5      126.21      119.99     31.97 o 
  -5  12   5       18.74      -15.61     22.29 o 
  -4  12   5      161.98       92.03     35.54 o 
  -3  12   5      870.54      841.98     50.27 o 
  -2  12   5     1188.36     1233.40     72.39 o 
  -1  12   5     5179.19     5508.32    132.31 o 
   0  12   5     6824.73     6327.25    141.80 o 
   1  12   5     3182.71     3317.12     92.54 o 
   2  12   5      465.53      587.83     38.84 o 
   3  12   5      361.04      379.81     39.51 o 
   4  12   5      590.77      507.63     48.40 o 
   5  12   5     2108.78     2180.95     88.71 o 
   6  12   5     1424.27     1619.08     81.38 o 
   7  12   5      261.58      269.45     45.24 o 
   8  12   5      963.69      912.77     71.50 o 
   9  12   5      500.18      525.51     66.32 o 
  10  12   5       16.12      -11.65     29.20 o 
  11  12   5       20.58       46.44     37.47 o 
 -10  13   5       59.11       72.96     79.70 o 
  -9  13   5       66.68       39.49     52.07 o 
  -8  13   5      572.90      736.02    125.31 o 
  -7  13   5     1874.30     2328.53    169.44 o 
  -6  13   5     1573.68     1525.91     96.71 o 
  -5  13   5     1103.40     1089.02     81.78 o 
  -4  13   5       23.30       27.34     28.91 o 
  -3  13   5        6.93        1.32     22.02 o 
  -2  13   5     1002.04     1121.93     60.69 o 
  -1  13   5     2866.33     2794.58    123.11 o 
   0  13   5      138.83      147.34     30.73 o 
   1  13   5       89.20      123.74     26.70 o 
   2  13   5      759.56      641.81     52.97 o 
   3  13   5       61.09       51.56     28.86 o 
   4  13   5       19.36       10.67     24.61 o 
   5  13   5       25.75        7.27     25.41 o 
   6  13   5        7.38        3.42     30.99 o 
   7  13   5      802.98      951.28     83.86 o 
   8  13   5      950.82     1016.52    116.97 o 
   9  13   5        2.93      -15.35     30.97 o 
  10  13   5      110.09       44.60     46.65 o 
  -8  14   5      321.67      155.10     79.47 o 
  -7  14   5      179.37      183.28     76.89 o 
  -6  14   5       24.10       29.15     36.60 o 
  -5  14   5       99.20       72.11     52.30 o 
  -4  14   5      410.95      423.33     92.02 o 
  -3  14   5      532.31      465.77     44.96 o 
  -2  14   5        7.15       31.41     26.67 o 
  -1  14   5       11.08       21.01     24.84 o 
   0  14   5       46.99       36.96     26.06 o 
   1  14   5      272.03      190.16     32.20 o 
   2  14   5      689.62      684.46     55.98 o 
   3  14   5      570.19      520.93     91.64 o 
   4  14   5        3.37       48.62     43.16 o 
   5  14   5       41.14       25.00     29.62 o 
   6  14   5      128.99      109.45     42.12 o 
   7  14   5       90.22      146.28     66.73 o 
   8  14   5      415.03      490.94     94.50 o 
   9  14   5      469.35      463.34    124.02 o 
  -6  15   5      186.82      315.43     92.32 o 
  -5  15   5       25.70       14.79     59.80 o 
  -4  15   5       11.85       -7.14     52.09 o 
  -3  15   5      125.35      135.06     68.50 o 
  -2  15   5      221.31      332.40     54.10 o 
  -1  15   5       82.98       28.50     27.96 o 
   0  15   5        0.18      -24.51     24.51 o 
   1  15   5      170.29      171.23     40.86 o 
   2  15   5     1845.07     1977.96    157.56 o 
   3  15   5     1866.06     1851.91    158.62 o 
   4  15   5     2352.48     2289.65    175.32 o 
   5  15   5     1442.84     1349.57    110.03 o 
   6  15   5      228.34      202.84     51.18 o 
   7  15   5      210.24      170.93     55.61 o 
  -4  16   5      177.85      158.76     78.75 o 
  -3  16   5     2250.37     2176.03    167.22 o 
  -2  16   5     2206.00     2577.31    169.62 o 
  -1  16   5     2236.25     2443.36    116.65 o 
   0  16   5      984.47     1239.53    128.97 o 
   1  16   5      119.25       -6.62     59.39 o 
   2  16   5        0.17      -10.56     54.42 o 
   3  16   5      128.20      142.82     77.60 o 
   4  16   5      322.75      390.76     98.00 o 
  -2 -15   6      210.30      195.67     77.51 o 
  -1 -15   6      221.12      315.43     88.83 o 
   0 -15   6      188.73      133.50     72.90 o 
   1 -15   6        6.07       35.68     43.89 o 
   2 -15   6      116.70      129.29     69.67 o 
  -6 -14   6      929.70      886.78    140.19 o 
  -5 -14   6      686.43      704.90     97.00 o 
  -4 -14   6        0.49       -6.46     46.69 o 
  -3 -14   6       19.13       99.95     50.42 o 
  -2 -14   6       90.92       39.70     48.56 o 
  -1 -14   6       80.75       70.21     66.47 o 
   0 -14   6      123.24      156.89     45.92 o 
   1 -14   6      422.11      299.82     53.41 o 
   2 -14   6       27.19       36.99     39.56 o 
   3 -14   6      230.22      260.75     80.30 o 
   4 -14   6       19.71       43.26     60.81 o 
   5 -14   6     1694.04     1950.43    168.03 o 
  -8 -13   6       75.32       77.18     84.11 o 
  -7 -13   6      627.78      554.46     93.29 o 
  -6 -13   6     1918.42     2359.83    116.77 o 
  -5 -13   6      812.54      827.87     75.73 o 
  -4 -13   6      528.09      562.32     80.20 o 
  -3 -13   6      823.24      889.66     89.16 o 
  -2 -13   6      179.46      144.76     33.29 o 
  -1 -13   6      920.83      975.45     51.72 o 
   0 -13   6     1166.29     1231.98     65.06 o 
   1 -13   6     2612.04     2509.69    107.39 o 
   2 -13   6     1167.45     1259.38     67.01 o 
   3 -13   6      704.53      709.16     71.38 o 
   4 -13   6      100.32      139.75     44.22 o 
   5 -13   6       99.76      209.80    108.41 o 
   6 -13   6        0.15       -5.13     36.39 o 
   7 -13   6       48.50       58.09     69.39 o 
   8 -13   6      464.58      435.98    104.38 o 
  -9 -12   6       73.02       68.20     55.69 o 
  -8 -12   6      191.30      141.52     59.52 o 
  -7 -12   6      848.58      791.06     83.26 o 
  -6 -12   6      673.00      714.35     62.15 o 
  -5 -12   6     1624.98     1713.97    179.22 o 
  -4 -12   6     3586.90     3896.25    134.73 o 
  -3 -12   6      708.54      736.31     79.33 o 
  -2 -12   6        1.24       -2.71     21.55 o 
  -1 -12   6        6.65       38.75     28.01 o 
   0 -12   6      266.21      212.33     31.26 o 
   1 -12   6       89.45      124.22     30.90 o 
   2 -12   6      125.77      111.12     30.48 o 
   3 -12   6      188.06      157.60     31.55 o 
   4 -12   6       41.55       -5.88     35.48 o 
   5 -12   6       14.22       43.84     34.55 o 
   6 -12   6     1583.76     1654.95    276.72 o 
   7 -12   6     1846.03     1974.10    164.17 o 
   8 -12   6     1175.25     1237.59     90.67 o 
   9 -12   6      610.43      644.28    129.78 o 
 -10 -11   6      800.49      833.16    147.69 o 
  -9 -11   6       59.22       42.53     48.66 o 
  -8 -11   6      385.21      401.87     63.76 o 
  -7 -11   6      221.34      179.17     48.01 o 
  -6 -11   6        5.97       -0.44     29.80 o 
  -5 -11   6     1593.21     1629.10     93.84 o 
  -4 -11   6      646.46      645.91     59.96 o 
  -3 -11   6       86.29       75.84     20.88 o 
  -2 -11   6      205.53      187.43     24.37 o 
  -1 -11   6      207.70      173.03     26.35 o 
   0 -11   6      668.06      677.76     42.90 o 
   1 -11   6      892.40      827.78     46.79 o 
   2 -11   6     2483.42     2626.13    129.79 o 
   3 -11   6      695.14      667.64     53.57 o 
   4 -11   6      573.62      456.58     58.95 o 
   5 -11   6       39.95       13.73     29.49 o 
   6 -11   6      856.12      900.33     81.98 o 
   7 -11   6      289.51      318.80    103.32 o 
   8 -11   6      102.49      108.61     71.24 o 
   9 -11   6       47.59       13.07     60.20 o 
  10 -11   6      121.03       42.04     66.92 o 
 -11 -10   6        5.14       43.57     48.88 o 
 -10 -10   6       17.29       18.54     41.62 o 
  -9 -10   6      856.07      928.31     88.41 o 
  -8 -10   6      276.91      173.60     46.27 o 
  -7 -10   6       96.93       89.42     38.34 o 
  -6 -10   6        3.81       38.01     29.65 o 
  -5 -10   6      385.84      445.67     50.16 o 
  -4 -10   6      854.40      859.50     76.94 o 
  -3 -10   6      143.49       90.04     19.88 o 
  -2 -10   6       99.30       87.27     17.56 o 
  -1 -10   6        9.38       -1.67     13.85 o 
   0 -10   6     1150.43     1110.99     49.40 o 
   1 -10   6     1132.47     1180.81     51.68 o 
   2 -10   6        9.56       -2.28     15.71 o 
   3 -10   6     2009.49     2170.46     73.88 o 
   4 -10   6      827.77      759.09     78.47 o 
   5 -10   6     2019.18     2159.03    106.34 o 
   6 -10   6     2271.99     2485.58    119.80 o 
   7 -10   6     1735.66     1597.28    100.16 o 
   8 -10   6      385.30      348.80     90.35 o 
   9 -10   6      570.75      657.70    114.32 o 
  10 -10   6      151.91      210.54     84.58 o 
  11 -10   6       95.84       40.74     65.29 o 
 -12  -9   6        9.78       42.55     47.67 o 
 -11  -9   6      187.97      211.26     63.74 o 
 -10  -9   6      281.24      200.39     48.77 o 
  -9  -9   6     2795.27     2982.51    131.74 o 
  -8  -9   6     3201.04     3078.11    187.44 o 
  -7  -9   6     1680.31     1544.92    108.70 o 
  -6  -9   6     2356.52     2311.71    104.49 o 
  -5  -9   6     5317.49     5790.14    153.29 o 
  -4  -9   6      352.92      246.90     36.99 o 
  -3  -9   6     1000.27     1087.44     54.82 o 
  -2  -9   6     2300.04     2412.37     53.11 o 
  -1  -9   6     9084.95     8932.83    129.25 o 
   0  -9   6     2992.06     2798.54     66.63 o 
   1  -9   6     3537.88     3755.87     89.26 o 
   2  -9   6     1397.97     1266.73     71.67 o 
   3  -9   6        8.15        7.98     13.26 o 
   4  -9   6        0.93        1.58     17.88 o 
   5  -9   6       55.02       60.94     25.18 o 
   6  -9   6      159.87      202.56     42.70 o 
   7  -9   6        2.36       74.31     51.18 o 
   8  -9   6       34.84       18.93     49.22 o 
   9  -9   6      431.60      365.82     86.78 o 
  10  -9   6     2149.69     2194.11    176.36 o 
  11  -9   6     1547.62     1596.51    157.70 o 
  12  -9   6      695.21      467.73    105.63 o 
 -13  -8   6     1437.14     1504.42    250.08 o 
 -12  -8   6     2455.53     2715.30    163.82 o 
 -11  -8   6      165.53       97.32     52.04 o 
 -10  -8   6      157.38      156.54     46.63 o 
  -9  -8   6       38.37       32.96     30.24 o 
  -8  -8   6     1380.93     1340.90    121.67 o 
  -7  -8   6     2645.31     2354.74    104.09 o 
  -6  -8   6     3621.88     4021.73    134.66 o 
  -5  -8   6     3043.11     3037.55    182.04 o 
  -4  -8   6       30.24        7.21     13.82 o 
  -3  -8   6      455.38      420.94     25.75 o 
  -2  -8   6      578.95      629.18     27.33 o 
  -1  -8   6      285.44      269.94     19.36 o 
   0  -8   6      469.91      437.59     23.04 o 
   1  -8   6      298.80      360.20     21.62 o 
   2  -8   6       10.03        2.23     11.59 o 
   3  -8   6       53.14       66.50     18.80 o 
   4  -8   6     2601.79     2508.05     67.93 o 
   5  -8   6     5701.99     5673.63    136.60 o 
   6  -8   6     5219.84     5534.55    313.20 o 
   7  -8   6     2771.84     3057.91    185.27 o 
   8  -8   6     1490.96     1228.02    123.68 o 
   9  -8   6      523.40      286.92     74.19 o 
  10  -8   6        0.38      -28.64     40.64 o 
  11  -8   6      373.31      333.50     82.60 o 
  12  -8   6      199.98      269.02     86.80 o 
  13  -8   6      157.77      184.72     79.28 o 
 -14  -7   6        0.27      -29.49     43.39 o 
 -13  -7   6      165.41      142.07     57.26 o 
 -12  -7   6      324.32      368.50     74.61 o 
 -11  -7   6      261.06      266.76     52.90 o 
 -10  -7   6      433.88      248.41     49.51 o 
  -9  -7   6      558.96      590.11     80.87 o 
  -8  -7   6       20.12       24.79     25.35 o 
  -7  -7   6     3919.25     3788.66    129.39 o 
  -6  -7   6      273.06      278.51     43.88 o 
  -5  -7   6       95.11       79.90     25.22 o 
  -4  -7   6     1692.45     1685.58     65.13 o 
  -3  -7   6      483.36      575.84     25.05 o 
  -2  -7   6      312.43      251.87     17.41 o 
  -1  -7   6     1255.30     1347.47     32.20 o 
   0  -7   6     8650.73     8664.91     90.75 o 
   1  -7   6     2215.07     2313.08     40.88 o 
   2  -7   6      186.83      236.48     14.50 o 
   3  -7   6      393.09      284.08     20.95 o 
   4  -7   6      597.42      569.00     41.72 o 
   5  -7   6      870.47      797.75     37.70 o 
   6  -7   6        0.95       36.34     35.38 o 
   7  -7   6        0.56      -16.19     30.99 o 
   8  -7   6     1048.71     1055.23    107.61 o 
   9  -7   6      758.29      637.54     90.83 o 
  10  -7   6      544.45      462.49     82.08 o 
  11  -7   6        0.77       -2.09     40.80 o 
  12  -7   6      513.43      523.57     94.08 o 
  13  -7   6      287.09      372.10     85.96 o 
  14  -7   6        1.76      -35.17     41.78 o 
 -14  -6   6        0.28        2.18     43.41 o 
 -13  -6   6      110.27       80.53     49.64 o 
 -12  -6   6       83.93       41.38     59.33 o 
 -11  -6   6      203.55       96.18     44.64 o 
 -10  -6   6      239.77      291.15     53.81 o 
  -9  -6   6        4.68       35.67     27.58 o 
  -8  -6   6      315.25      265.93     43.45 o 
  -7  -6   6     1075.02     1279.90     76.18 o 
  -6  -6   6      590.83      735.79     68.04 o 
  -5  -6   6      404.42      392.54     33.12 o 
  -4  -6   6      864.79      832.12     38.62 o 
  -3  -6   6     4655.05     4368.25     70.91 o 
  -2  -6   6     9459.52     9926.11    100.00 o 
  -1  -6   6     3105.99     2824.90     41.88 o 
   0  -6   6       81.71       29.74      7.83 o 
   1  -6   6      966.45      919.90     22.81 o 
   2  -6   6      750.91      766.19     27.05 o 
   3  -6   6     1553.57     1374.96     29.69 o 
   4  -6   6     3620.67     3566.17     85.59 o 
   5  -6   6     3936.21     3959.06     91.62 o 
   6  -6   6       36.26       68.09     21.26 o 
   7  -6   6       11.31        7.42     27.96 o 
   8  -6   6      450.57      250.51     57.73 o 
   9  -6   6      194.18      134.63     49.97 o 
  10  -6   6      610.55      550.66     82.37 o 
  11  -6   6        4.52        5.98     35.49 o 
  12  -6   6       80.10       45.05     44.23 o 
  13  -6   6       98.15       35.98     52.14 o 
  14  -6   6      516.11      514.96     90.72 o 
 -15  -5   6        1.39       25.66     71.24 o 
 -14  -5   6      274.21      157.90     94.85 o 
 -13  -5   6       14.58       19.71     42.25 o 
 -12  -5   6       35.68       60.19     42.20 o 
 -11  -5   6      335.87      129.52     71.50 o 
 -10  -5   6     2562.50     2610.31    149.19 o 
  -9  -5   6      696.43      761.77     65.71 o 
  -8  -5   6    14229.91    14514.56    297.38 o 
  -7  -5   6     9566.80     9498.19    215.33 o 
  -6  -5   6      103.96       78.36     18.03 o 
  -5  -5   6       38.63       17.36     12.08 o 
  -4  -5   6     6527.60     6810.87     87.35 o 
  -3  -5   6    21348.00    21673.23    183.29 o 
  -2  -5   6     5931.76     5843.23     63.28 o 
  -1  -5   6    10780.96    10937.46     96.86 o 
   0  -5   6     7957.92     7024.53     72.25 o 
   1  -5   6       67.67       50.09      7.55 o 
   2  -5   6     5580.29     5634.35     59.96 o 
   3  -5   6     1898.69     1589.10     30.84 o 
   4  -5   6        2.10       -3.70      6.76 o 
   5  -5   6     2639.63     2836.59     71.27 o 
   6  -5   6     2839.20     2530.90     89.92 o 
   7  -5   6     1321.34     1091.46     55.14 o 
   8  -5   6     3881.31     3404.61    166.30 o 
   9  -5   6     3529.30     3681.12    176.89 o 
  10  -5   6     2659.12     2685.73    149.38 o 
  11  -5   6     2412.67     2612.34    151.46 o 
  12  -5   6     1202.66     1399.75    114.28 o 
  13  -5   6      904.45      648.50     86.69 o 
  14  -5   6      161.90      109.66     44.44 o 
 -15  -4   6     2455.11     2859.20    232.52 o 
 -14  -4   6     3674.03     4332.45    194.71 o 
 -13  -4   6      907.48      800.21     93.90 o 
 -12  -4   6     1411.01     1272.04    106.20 o 
 -11  -4   6      185.59      147.19     43.28 o 
 -10  -4   6     2461.36     2232.34    159.74 o 
  -9  -4   6      707.14      787.87     63.26 o 
  -8  -4   6     4152.07     4307.17    131.95 o 
  -7  -4   6     2812.15     2989.28     84.49 o 
  -6  -4   6     1113.41     1268.39     36.22 o 
  -5  -4   6     3492.66     3033.33     57.75 o 
  -4  -4   6      877.88      880.81     29.44 o 
  -3  -4   6     3259.81     3274.11     39.07 o 
  -2  -4   6     8296.66     7832.65     75.42 o 
  -1  -4   6     9714.71    10577.06     91.43 o 
   0  -4   6    10356.37     9655.72     84.52 o 
   1  -4   6    13832.05    14637.06    129.96 o 
   2  -4   6    38599.44    40069.86    316.76 o 
   3  -4   6     8291.01     8729.01     85.05 o 
   4  -4   6     2700.14     2376.57     47.63 o 
   5  -4   6    12505.29    13333.69    168.77 o 
   6  -4   6     8156.87     9155.43    184.21 o 
   7  -4   6      709.29      505.64     37.97 o 
   8  -4   6      512.39      530.15     46.87 o 
   9  -4   6      793.01      781.00     74.43 o 
  10  -4   6      606.16      656.51     69.71 o 
  11  -4   6       84.70      139.20     42.82 o 
  12  -4   6      131.28      195.48     50.46 o 
  13  -4   6      281.67      352.97     64.60 o 
  14  -4   6       30.19       50.97     51.91 o 
  15  -4   6      178.79      184.53     58.75 o 
 -15  -3   6      234.25      206.30     87.56 o 
 -14  -3   6      551.64      505.78    112.57 o 
 -13  -3   6       65.98       -3.05     34.83 o 
 -12  -3   6       44.85       -6.88     31.29 o 
 -11  -3   6      739.88      679.00    106.29 o 
 -10  -3   6      565.08      493.21     61.86 o 
  -9  -3   6     3741.28     3939.97    117.32 o 
  -8  -3   6       11.87       34.05     16.75 o 
  -7  -3   6     1948.29     1987.37     44.36 o 
  -6  -3   6     2286.86     2546.32     49.42 o 
  -5  -3   6       50.21       71.45     14.39 o 
  -4  -3   6     1225.82     1555.93     30.74 o 
  -3  -3   6     9648.54     9710.63    101.04 o 
  -2  -3   6    12770.95    12032.39     97.65 o 
  -1  -3   6      635.51      710.35     15.99 o 
   0  -3   6     3740.12     3581.72     41.44 o 
   1  -3   6     1896.72     1945.77     28.67 o 
   2  -3   6     9745.70     9365.46     91.17 o 
   3  -3   6       47.47       31.52     10.10 o 
   4  -3   6       44.51       54.96      9.72 o 
   5  -3   6     2527.12     2263.95     50.84 o 
   6  -3   6     2141.79     2160.37     46.01 o 
   7  -3   6      589.77      518.78     29.01 o 
   8  -3   6      653.77      658.86     46.33 o 
   9  -3   6        6.57      -14.29     15.85 o 
  10  -3   6       66.43      108.13     33.13 o 
  11  -3   6     1087.87     1040.63     79.79 o 
  12  -3   6       12.40        5.75     25.53 o 
  13  -3   6      145.36      145.58     44.43 o 
  14  -3   6      280.66      298.46    107.12 o 
  15  -3   6       46.99       28.28     39.90 o 
 -15  -2   6        6.48        5.02     42.22 o 
 -14  -2   6       57.07       82.24     63.97 o 
 -13  -2   6      658.99      598.44    109.79 o 
 -12  -2   6      107.64      153.72     45.67 o 
 -11  -2   6      964.31      950.62     65.50 o 
 -10  -2   6      191.65      169.10     32.54 o 
  -9  -2   6     1165.12     1099.07     61.63 o 
  -8  -2   6      345.00      238.64     26.16 o 
  -7  -2   6     2340.04     2105.54     49.25 o 
  -6  -2   6       46.47       29.64      8.78 o 
  -5  -2   6    23279.19    22549.04    217.00 o 
  -4  -2   6     7745.87     8645.29     90.16 o 
  -3  -2   6    11442.25    10482.24    104.28 o 
  -2  -2   6     1562.62     1670.19     23.36 o 
  -1  -2   6    19270.09    20492.10    166.14 o 
   0  -2   6    10445.50    10469.18     96.22 o 
   1  -2   6     1273.62     1295.52     20.48 o 
   2  -2   6    13759.10    14467.52    146.55 o 
   3  -2   6      780.98      568.82     20.22 o 
   4  -2   6     1572.49     1316.79     30.39 o 
   5  -2   6      270.85      394.35     13.75 o 
   6  -2   6      213.10      170.11     11.25 o 
   7  -2   6     2636.27     2432.67     44.02 o 
   8  -2   6        2.08        6.06     10.86 o 
   9  -2   6      137.11      289.70     64.76 o 
  10  -2   6     2032.30     1956.30     80.16 o 
  11  -2   6      426.24      444.49     49.89 o 
  12  -2   6      564.42      521.95     56.14 o 
  13  -2   6      322.57      333.03     49.54 o 
  14  -2   6     1315.09     1503.76     88.49 o 
  15  -2   6     2217.09     2494.92    134.64 o 
 -16  -1   6      200.80      108.37     51.20 o 
 -15  -1   6      166.36      187.34     53.08 o 
 -14  -1   6       19.56       24.19     36.30 o 
 -13  -1   6       74.24       40.24     45.11 o 
 -12  -1   6        1.33      -23.47     29.86 o 
 -11  -1   6     1751.46     1779.31    106.12 o 
 -10  -1   6    15253.58    16998.68    319.84 o 
  -9  -1   6     7201.73     7316.87    169.39 o 
  -8  -1   6      614.16      548.28     29.09 o 
  -7  -1   6     1225.39     1482.29     36.61 o 
  -6  -1   6     2750.15     2664.32     48.78 o 
  -5  -1   6     4908.95     5270.21     80.18 o 
  -4  -1   6      545.65      375.33     16.13 o 
  -3  -1   6    28435.79    27919.49    238.00 o 
  -2  -1   6     5719.73     5006.52     48.99 o 
  -1  -1   6       57.69       -5.07      5.50 o 
   0  -1   6    22173.36    20173.90    162.98 o 
   1  -1   6    12390.95    14210.89    129.93 o 
   2  -1   6    10253.62    10958.00    114.77 o 
   3  -1   6    26159.40    24349.36    250.00 o 
   4  -1   6     2119.30     1987.06     38.25 o 
   5  -1   6      681.48      717.70     17.32 o 
   6  -1   6      117.71      128.60      8.55 o 
   7  -1   6     9327.83     9867.97    115.10 o 
   8  -1   6    11691.02    12201.83    171.01 o 
   9  -1   6    11467.63    11639.98    180.63 o 
  10  -1   6    12333.59    12746.26    350.92 o 
  12  -1   6       27.03        9.81     21.87 o 
  13  -1   6       47.46      100.99     30.08 o 
  14  -1   6      124.41      110.94     32.65 o 
  15  -1   6       11.03       10.51     39.43 o 
  16  -1   6       50.62       28.44     36.22 o 
 -16   0   6     1481.31     1492.23    107.94 o 
 -15   0   6     1833.75     1845.00    115.93 o 
 -14   0   6     2376.41     2714.93    113.87 o 
 -13   0   6       23.08        0.26     25.31 o 
 -12   0   6      420.27      325.98     44.64 o 
 -11   0   6       21.88       21.39     19.71 o 
 -10   0   6      858.38      823.67     93.23 o 
  -9   0   6      286.83      325.56     30.79 o 
  -8   0   6      358.63      275.81     18.44 o 
  -7   0   6     5764.36     5678.98     81.53 o 
  -6   0   6     3834.71     4039.04     52.23 o 
  -5   0   6     8463.75     8682.57     89.25 o 
  -4   0   6    23941.33    22472.12    207.13 o 
  -3   0   6    10733.80    10893.66    101.92 o 
  -2   0   6    46508.73    45716.48    349.79 o 
  -1   0   6    18197.78    19641.71    168.33 o 
   0   0   6      855.59      933.41     19.81 o 
   1   0   6      863.89      737.89     15.53 o 
   2   0   6    24311.89    24800.45    220.92 o 
   3   0   6    43890.70    43218.38    373.06 o 
   4   0   6    10313.72     9871.47     97.95 o 
   5   0   6    17861.92    18686.00    161.66 o 
   6   0   6     2488.10     2638.77     37.74 o 
   7   0   6     1165.66     1106.73     33.60 o 
   8   0   6      617.45      629.11     18.52 o 
   9   0   6       37.61       52.04      8.75 o 
  10   0   6      129.18      112.44     15.48 o 
  11   0   6      149.24      117.79     17.93 o 
  12   0   6      154.64      151.23     41.77 o 
  13   0   6      621.11      652.19     50.03 o 
  14   0   6      136.36       83.88     30.71 o 
  15   0   6     1532.35     1835.43     85.92 o 
  16   0   6     1140.60     1198.02     80.18 o 
 -16   1   6      168.68      132.19     50.13 o 
 -15   1   6       11.22      -14.25     32.61 o 
 -14   1   6       79.64       47.49     38.65 o 
 -13   1   6      453.77      445.97     50.41 o 
 -12   1   6      303.47      229.09     37.57 o 
 -11   1   6     1233.47     1271.25     73.80 o 
 -10   1   6     1795.62     1623.15     79.60 o 
  -9   1   6     5251.12     5892.88    101.76 o 
  -8   1   6    12066.18    12529.96    150.90 o 
  -7   1   6     4371.37     4248.30     60.31 o 
  -6   1   6      818.57      962.78     20.99 o 
  -5   1   6    16520.66    16748.09    157.62 o 
  -4   1   6     9523.93    10032.56    108.39 o 
  -3   1   6        7.15        3.32      4.66 o 
  -2   1   6    36104.80    35898.85    277.35 o 
  -1   1   6     2325.73     2462.46     33.10 o 
   0   1   6     9100.81     7398.03     66.91 o 
   1   1   6     4828.72     6337.97     62.28 o 
   2   1   6    26565.81    25695.84    228.79 o 
   3   1   6    11560.33    11374.28    110.50 o 
   4   1   6     2941.26     2649.11     32.45 o 
   5   1   6     1720.71     2075.72     27.05 o 
   6   1   6      203.40      171.63     12.12 o 
   7   1   6     3012.01     2947.62     52.75 o 
   8   1   6     5241.53     5158.39     78.55 o 
   9   1   6      812.50      829.24     31.14 o 
  10   1   6      110.07      116.99     27.59 o 
  11   1   6     1235.33     1272.65     74.68 o 
  12   1   6      230.17      234.33     43.68 o 
  13   1   6      142.32      175.73     54.73 o 
 -16   2   6       56.01       25.65     45.05 o 
 -15   2   6      471.76      422.05     88.94 o 
 -14   2   6      127.28      121.93     40.47 o 
 -13   2   6      530.54      547.74     56.13 o 
 -12   2   6       79.71       74.45     28.95 o 
 -11   2   6     1225.64     1281.65     78.84 o 
 -10   2   6        0.86        0.09     16.72 o 
  -9   2   6      530.27      502.40     33.35 o 
  -8   2   6      652.22      566.00     24.01 o 
  -7   2   6     6246.13     6099.28     81.12 o 
  -6   2   6     1920.41     1936.61     34.61 o 
  -5   2   6     4490.90     4163.66     57.19 o 
  -4   2   6     4533.80     4199.72     57.10 o 
  -3   2   6     4316.72     5202.02     58.78 o 
  -2   2   6     8181.66     7674.58     69.25 o 
  -1   2   6    23912.18    25073.63    207.72 o 
   0   2   6    17462.21    17707.18    132.74 o 
   1   2   6     1747.03     1747.20     23.37 o 
   2   2   6      306.92      313.69     12.70 o 
   3   2   6     3114.18     3439.51     42.24 o 
   4   2   6     5055.72     6203.09     69.95 o 
   5   2   6     1605.78     1403.94     25.86 o 
   6   2   6     1013.87     1033.50     24.89 o 
   7   2   6      512.35      396.72     21.23 o 
   8   2   6     8285.31     7969.17    108.62 o 
   9   2   6      110.54      140.87     16.05 o 
  10   2   6       13.46       31.87     19.16 o 
  11   2   6      158.70      166.84     33.67 o 
  12   2   6     4375.68     4821.04    196.41 o 
  13   2   6     2145.80     2490.19    106.64 o 
  14   2   6     1016.92      887.49     99.28 o 
 -15   3   6      313.06      255.33     49.88 o 
 -14   3   6        4.54       -4.88     31.19 o 
 -13   3   6     1457.44     1397.40    175.22 o 
 -12   3   6     4082.28     4319.40    151.55 o 
 -11   3   6     6327.28     6757.57    196.07 o 
 -10   3   6     2399.62     2434.59    100.67 o 
  -9   3   6     2596.14     2540.99     87.14 o 
  -8   3   6       75.98       79.61     16.67 o 
  -7   3   6      191.04      219.42     19.37 o 
  -6   3   6      465.41      463.39     18.86 o 
  -5   3   6     9251.10     8992.58     93.20 o 
  -4   3   6     1317.63     1515.36     25.52 o 
  -3   3   6        0.76       22.41      5.26 o 
  -2   3   6    10712.88    10661.64     94.76 o 
  -1   3   6     3485.57     3038.42     34.38 o 
   0   3   6     2300.29     1625.43     21.40 o 
   1   3   6    54323.31    55612.50    392.47 o 
   2   3   6     6983.81     8155.64     73.47 o 
   3   3   6    10118.84     8670.79     87.24 o 
   4   3   6       26.99       34.56      6.72 o 
   5   3   6    14201.51    13710.59    121.59 o 
   6   3   6    10719.78    10824.91    112.69 o 
   7   3   6    13027.89    13221.33    133.96 o 
   8   3   6    18977.29    19109.04    193.47 o 
   9   3   6     3791.97     3936.48     56.71 o 
  10   3   6      987.64      943.63     63.64 o 
  11   3   6      458.01      429.70     49.72 o 
  12   3   6       19.30       38.23     28.51 o 
  13   3   6        0.41      -23.70     23.70 o 
  14   3   6      266.95      185.01     41.10 o 
  15   3   6        6.44       -3.40     51.76 o 
 -15   4   6      212.57      162.64     46.36 o 
 -14   4   6       54.62       43.02     34.75 o 
 -13   4   6      417.54      294.93     49.83 o 
 -12   4   6       21.75        3.80     27.24 o 
 -11   4   6      384.27      312.88     47.08 o 
 -10   4   6      108.72      112.48     33.08 o 
  -9   4   6        2.51       37.13     25.06 o 
  -8   4   6      227.90      229.22     26.48 o 
  -7   4   6      157.10      191.01     23.97 o 
  -6   4   6    10632.22    10634.41    125.30 o 
  -5   4   6    16966.18    17210.69    168.38 o 
  -4   4   6    23457.53    24775.40    218.47 o 
  -3   4   6     9459.14     8429.82     76.36 o 
  -2   4   6      450.91      542.16     14.93 o 
  -1   4   6     1413.34     1287.08     21.63 o 
   0   4   6    11800.43    12835.04     99.22 o 
   1   4   6    13961.54    11419.09     96.70 o 
   2   4   6    34274.07    34953.21    262.78 o 
   3   4   6    24631.13    25671.62    211.99 o 
   4   4   6      916.08      650.09     19.26 o 
   5   4   6     1060.38      973.99     27.82 o 
   6   4   6     6603.11     6364.28     72.90 o 
   7   4   6      148.22      165.90     15.40 o 
   8   4   6        9.40       11.84      9.84 o 
   9   4   6     1695.84     1551.50     49.88 o 
  10   4   6       40.05       17.45     14.69 o 
  11   4   6        0.61       11.59     15.29 o 
  12   4   6      382.94      304.80     42.76 o 
  13   4   6     3677.19     3975.79    159.98 o 
  14   4   6     2235.15     2360.46     73.58 o 
  15   4   6     1432.74     1252.88     84.19 o 
 -15   5   6       84.26       24.66     48.48 o 
 -14   5   6       83.01       59.72     38.75 o 
 -13   5   6      524.84      527.88    189.49 o 
 -12   5   6      149.16      143.07     48.88 o 
 -11   5   6     3287.71     3315.66    135.73 o 
 -10   5   6    10330.02    10905.78    284.14 o 
  -9   5   6     4969.47     4840.55    160.41 o 
  -8   5   6     1998.41     1841.76     89.27 o 
  -7   5   6     1049.07      923.63     52.07 o 
  -6   5   6      749.08      815.44     46.99 o 
  -5   5   6      590.22      471.23     19.77 o 
  -4   5   6     9031.15     8764.41    103.20 o 
  -3   5   6     7567.92     8759.62     77.93 o 
  -2   5   6     1171.97     1409.52     25.03 o 
  -1   5   6       86.18      148.94      8.96 o 
   0   5   6     1389.87      908.46     19.51 o 
   1   5   6     2485.36     3559.75     38.60 o 
   2   5   6     7179.99     8027.38     75.45 o 
   3   5   6      252.37      299.93     14.58 o 
   4   5   6     3997.63     3409.35     44.18 o 
   5   5   6     4044.51     4099.98     57.46 o 
   6   5   6       28.42       14.70      8.93 o 
   7   5   6      592.48      702.32     31.61 o 
   8   5   6     1954.31     1983.15     57.87 o 
   9   5   6     3654.78     3624.92     92.02 o 
  10   5   6      459.30      418.57     34.64 o 
  11   5   6      420.94      371.95     32.16 o 
  12   5   6      297.86      287.84     30.31 o 
  13   5   6      985.15      962.16     51.91 o 
  14   5   6       15.50       25.48     22.22 o 
  15   5   6       57.60       27.78     24.94 o 
 -15   6   6      496.38      610.87     90.72 o 
 -14   6   6        4.19      -10.81     33.34 o 
 -13   6   6      498.87      452.49    201.22 o 
 -12   6   6       45.49       39.56     35.42 o 
 -11   6   6     1151.53     1087.73     83.98 o 
 -10   6   6       90.86       84.01     31.89 o 
  -9   6   6     1108.07     1133.04     78.49 o 
  -8   6   6     1677.87     1520.68    117.60 o 
  -7   6   6     3111.33     3220.49    130.25 o 
  -6   6   6     2431.42     2417.22     89.90 o 
  -5   6   6      694.37      712.85     26.19 o 
  -4   6   6      606.31      575.15     20.70 o 
  -3   6   6      337.28      407.12     15.95 o 
  -2   6   6    11816.05    11172.92     95.90 o 
  -1   6   6     1987.26     2073.01     29.07 o 
   0   6   6       32.95        3.32      4.94 o 
   1   6   6      802.44     1308.43     21.92 o 
   2   6   6      199.26      180.07     10.98 o 
   3   6   6        6.79       13.64      6.55 o 
   4   6   6      216.25      229.90     14.39 o 
   5   6   6     2196.91     1960.68     37.65 o 
   6   6   6     8207.93     8379.10    109.29 o 
   7   6   6     1771.77     1640.01     47.94 o 
   8   6   6     2340.46     2409.57     74.58 o 
   9   6   6      163.34      108.45     21.55 o 
  10   6   6     1162.43     1133.99     76.45 o 
  11   6   6     1435.69     1330.70     57.35 o 
  12   6   6     2355.46     2393.83     79.39 o 
  13   6   6     2524.55     2668.91     96.87 o 
  14   6   6      288.40      205.66     33.50 o 
  15   6   6       13.82       25.74     35.05 o 
 -14   7   6     1596.62     1453.34    135.50 o 
 -13   7   6     1240.88     1312.25    226.91 o 
 -12   7   6      746.84      679.46     97.03 o 
 -11   7   6     4965.13     5153.36    190.92 o 
 -10   7   6     1505.57     1550.80    131.12 o 
  -9   7   6      491.56      500.99    105.36 o 
  -8   7   6      120.16      142.02     64.50 o 
  -7   7   6     1668.46     1471.58     87.57 o 
  -6   7   6      687.20      724.22     70.30 o 
  -5   7   6      392.93      398.34     27.04 o 
  -4   7   6     1537.95     1535.88     40.77 o 
  -3   7   6      797.66      793.97     22.21 o 
  -2   7   6     3335.82     3077.70     42.03 o 
  -1   7   6    10273.01    10471.31     88.54 o 
   0   7   6     1485.94     1617.16     26.22 o 
   1   7   6    16805.06    15329.61    119.89 o 
   2   7   6    11621.40    11786.57     97.05 o 
   3   7   6      524.49      392.49     16.31 o 
   4   7   6     1838.85     1974.44     44.16 o 
   5   7   6     7077.51     7475.29    104.67 o 
   6   7   6    15502.73    15254.34    189.24 o 
   7   7   6     3826.39     4079.81     93.11 o 
   8   7   6     1894.34     1723.04    100.05 o 
   9   7   6     4049.97     4004.16    135.87 o 
  10   7   6      566.39      547.82     41.42 o 
  11   7   6       39.01       20.72     20.12 o 
  12   7   6       72.86       74.25     26.60 o 
  13   7   6        3.70       15.35     30.63 o 
  14   7   6      358.66      388.01     58.40 o 
 -14   8   6       11.06      -16.36     52.14 o 
 -13   8   6      122.24      172.27     56.43 o 
 -12   8   6       48.06       65.42     46.94 o 
 -11   8   6      117.56      196.87     53.08 o 
 -10   8   6        3.08       -6.35     29.66 o 
  -9   8   6        9.18        0.07     29.19 o 
  -8   8   6     3927.92     3858.02    155.77 o 
  -7   8   6     2017.97     2030.39    107.58 o 
  -6   8   6     7250.43     7724.82    153.85 o 
  -5   8   6    13594.76    13806.18    200.71 o 
  -4   8   6     2205.43     2364.25     47.46 o 
  -3   8   6      883.83      966.85     39.73 o 
  -2   8   6       79.00       72.94     10.62 o 
  -1   8   6     9392.34     9224.57     85.53 o 
   0   8   6    10065.62    10329.62    103.15 o 
   1   8   6     6945.65     7180.48     73.12 o 
   2   8   6     1751.22     1631.10     31.65 o 
   3   8   6     3415.61     3246.70     53.64 o 
   4   8   6     3362.59     3503.06     91.94 o 
   5   8   6       28.12       23.73     15.34 o 
   6   8   6      864.43      843.28     53.06 o 
   7   8   6      283.08      249.96     34.03 o 
   8   8   6      861.00      849.45     58.61 o 
   9   8   6      196.22      193.11     37.66 o 
  10   8   6      941.46      901.34     66.13 o 
  11   8   6     2097.29     2142.84    143.68 o 
  12   8   6     1292.38     1228.27    106.78 o 
  13   8   6     1287.38     1391.33     89.32 o 
  14   8   6     1510.54     1875.60    114.63 o 
 -13   9   6     1848.48     1800.73    164.87 o 
 -12   9   6     2140.42     2087.89    135.19 o 
 -11   9   6     1481.28     1530.20    115.33 o 
 -10   9   6      411.10      291.51     60.35 o 
  -9   9   6      143.57       71.41     40.55 o 
  -8   9   6       25.95      -25.17     25.80 o 
  -7   9   6       17.72        8.70     26.15 o 
  -6   9   6     5619.58     5834.67    174.43 o 
  -5   9   6     2145.33     2091.95     62.94 o 
  -4   9   6      520.95      510.59     24.51 o 
  -3   9   6     1392.24     1446.48     43.55 o 
  -2   9   6       14.43        6.80     10.12 o 
  -1   9   6      160.31      161.31     12.96 o 
   0   9   6     3480.30     3396.49     58.59 o 
   1   9   6     1105.69     1152.65     29.85 o 
   2   9   6     4019.89     4049.80     59.78 o 
   3   9   6     4999.36     4782.37     88.74 o 
   4   9   6      866.94      669.90     34.94 o 
   5   9   6       41.62        5.91     16.52 o 
   6   9   6      566.28      533.90     50.10 o 
   7   9   6     4349.82     3828.38    112.16 o 
   8   9   6       24.30       32.80     24.36 o 
   9   9   6        2.00        7.43     22.78 o 
  10   9   6      140.99      141.14     36.28 o 
  11   9   6      382.63      479.66     55.29 o 
  12   9   6       36.61       13.87     29.76 o 
  13   9   6       13.04       43.64     34.14 o 
 -12  10   6       28.12       21.23     59.67 o 
 -11  10   6       43.53       22.99     43.22 o 
 -10  10   6       15.05       22.41     41.18 o 
  -9  10   6     1139.79     1093.54    174.30 o 
  -8  10   6      714.75      695.05     80.09 o 
  -7  10   6      154.75       69.95     37.06 o 
  -6  10   6       17.41       -0.75     23.33 o 
  -5  10   6     1978.04     1919.64     68.14 o 
  -4  10   6     4286.29     4396.91     80.79 o 
  -3  10   6     1116.64     1079.12     43.83 o 
  -2  10   6        2.74      -12.62     12.62 o 
  -1  10   6      760.26      828.32     49.47 o 
   0  10   6       62.23       48.29     14.40 o 
   1  10   6      755.99      871.85     28.69 o 
   2  10   6      283.26      205.05     16.27 o 
   3  10   6      476.15      449.91     24.01 o 
   4  10   6     1481.96     1565.06     56.28 o 
   5  10   6     2016.37     2047.80     77.07 o 
   6  10   6     1507.91     1431.42     70.58 o 
   7  10   6      512.27      427.27     45.82 o 
   8  10   6        0.70      -10.20     21.24 o 
   9  10   6       19.02       12.37     25.23 o 
  10  10   6     1319.61     1448.47     85.39 o 
  11  10   6     1662.70     1532.29     90.46 o 
  12  10   6      174.73      164.62     42.82 o 
  13  10   6       88.42       83.63     39.28 o 
 -12  11   6      309.44      311.07     95.87 o 
 -11  11   6       55.54       95.42     53.12 o 
 -10  11   6       10.20       35.10     56.07 o 
  -9  11   6      225.65      206.21     60.83 o 
  -8  11   6      229.63      248.29     60.60 o 
  -7  11   6      154.22       83.27     82.55 o 
  -6  11   6       68.02       64.67     34.56 o 
  -5  11   6      157.76      153.71     28.56 o 
  -4  11   6      896.88     1044.88     53.57 o 
  -3  11   6     3122.05     3164.62     81.17 o 
  -2  11   6     2260.08     2063.25     72.45 o 
  -1  11   6    13470.53    13262.41    237.17 o 
   0  11   6     3982.47     4085.92    104.08 o 
   1  11   6      346.16      310.38     23.55 o 
   2  11   6      675.58      634.12     33.57 o 
   3  11   6     1599.36     1592.52     77.25 o 
   4  11   6     8311.74     8391.13    150.52 o 
   5  11   6      709.57      685.21     52.89 o 
   6  11   6     1741.68     1683.87     80.06 o 
   7  11   6     2269.04     2193.77     88.87 o 
   8  11   6       20.21       -6.11     23.66 o 
   9  11   6      374.07      278.30     46.40 o 
  10  11   6      532.12      558.75     73.48 o 
  11  11   6      109.25       90.92     37.81 o 
  12  11   6      219.75      182.34     45.54 o 
 -11  12   6      239.07      223.15     96.97 o 
 -10  12   6      663.51      686.37     97.48 o 
  -9  12   6      678.25      640.14     93.28 o 
  -8  12   6     3346.94     3652.15    283.49 o 
  -7  12   6     4459.50     4845.96    153.22 o 
  -6  12   6     2321.50     2416.48     87.16 o 
  -5  12   6     3522.98     3552.08    135.06 o 
  -4  12   6      501.67      424.25     57.96 o 
  -3  12   6      403.84      391.59     38.55 o 
  -2  12   6     1765.47     1722.45     86.67 o 
  -1  12   6     1654.97     1567.32     70.20 o 
   0  12   6      352.32      358.53     64.03 o 
   1  12   6     1370.67     1283.77     58.85 o 
   2  12   6     2039.91     1906.32     63.70 o 
   3  12   6     1262.57     1334.71     57.07 o 
   4  12   6      241.35      166.10     28.47 o 
   5  12   6     1960.39     1896.07     70.93 o 
   6  12   6      913.53      959.17     78.31 o 
   7  12   6      481.61      497.01     89.51 o 
   8  12   6       45.41       52.33     30.30 o 
   9  12   6      621.78      484.73     58.26 o 
  10  12   6      673.58      639.33     66.44 o 
  11  12   6      954.10     1275.97    117.31 o 
 -10  13   6      157.95      123.56     82.29 o 
  -9  13   6       66.96      -30.28     45.77 o 
  -8  13   6     1575.10     1536.33     94.82 o 
  -7  13   6       20.71       54.17     44.96 o 
  -6  13   6       66.35       64.38     38.93 o 
  -5  13   6       43.05       11.61     31.58 o 
  -4  13   6       15.59        5.08     28.37 o 
  -3  13   6      146.97      133.31     29.90 o 
  -2  13   6     1292.44     1431.21     67.38 o 
  -1  13   6      605.97      670.44     48.55 o 
   0  13   6     2836.85     3070.89    132.91 o 
   1  13   6     1120.82     1151.31     87.89 o 
   2  13   6      134.81      164.10     34.88 o 
   3  13   6       66.41       25.79     23.18 o 
   4  13   6      220.96      153.85     33.57 o 
   5  13   6     1281.78     1585.63     77.11 o 
   6  13   6      188.86      144.61     36.54 o 
   7  13   6      182.27      186.43     40.86 o 
   8  13   6      228.40      173.05     41.93 o 
   9  13   6       82.47       73.70     38.18 o 
  10  13   6       10.09        2.17     34.49 o 
  -8  14   6      140.88       32.37     63.98 o 
  -7  14   6      607.48      657.73    110.23 o 
  -6  14   6      133.38      249.91     53.30 o 
  -5  14   6        7.69       11.81     34.96 o 
  -4  14   6       40.49       65.33     37.61 o 
  -3  14   6       26.07       19.22     25.46 o 
  -2  14   6      403.44      411.18     46.21 o 
  -1  14   6       92.96       80.58     29.07 o 
   0  14   6        2.77       -7.14     24.25 o 
   1  14   6       86.26       34.78     24.42 o 
   2  14   6     1143.99     1248.38     83.76 o 
   3  14   6      105.12       93.67     57.67 o 
   4  14   6      395.47      428.87     67.19 o 
   5  14   6      121.57      150.45     57.97 o 
   6  14   6      132.82      202.87     50.65 o 
   7  14   6        2.14       25.76     39.36 o 
   8  14   6      926.60      853.60     92.36 o 
   9  14   6      467.79      443.53     74.03 o 
  -6  15   6      186.94      205.86     81.47 o 
  -5  15   6      388.09      373.57     92.73 o 
  -4  15   6     1724.79     1722.76    146.82 o 
  -3  15   6     3114.65     3328.84    194.84 o 
  -2  15   6     1905.63     2190.67    137.83 o 
  -1  15   6      373.38      244.59     37.19 o 
   0  15   6      472.41      538.09     48.74 o 
   1  15   6       72.20        2.74     56.42 o 
   2  15   6      430.93      359.57     85.96 o 
   3  15   6       37.40       48.50     61.79 o 
   4  15   6     1402.76     1515.47    147.04 o 
   5  15   6      586.02      593.86     83.26 o 
   6  15   6       50.71       34.85     48.10 o 
   7  15   6      277.89      302.70     62.34 o 
  -4  16   6       33.31       38.48     71.07 o 
  -3  16   6       14.43       57.92     68.90 o 
  -2  16   6       50.25        9.46     41.19 o 
  -1  16   6      196.41      156.26     49.38 o 
   0  16   6      406.32      336.11     83.70 o 
   1  16   6      109.92       67.35     67.62 o 
   2  16   6      313.36      175.58     75.68 o 
   3  16   6     1523.36     1669.40    156.42 o 
   4  16   6      894.96      826.59    124.01 o 
  -5 -14   7      173.29      155.81     64.81 o 
  -4 -14   7        0.13       -4.02     48.09 o 
  -3 -14   7       35.71       82.07     78.62 o 
  -2 -14   7      714.98      722.86     86.71 o 
  -1 -14   7     1263.35     1259.10    130.35 o 
   0 -14   7      372.76      354.84     55.01 o 
   1 -14   7      487.77      575.88     63.57 o 
   2 -14   7      133.83      144.27     44.85 o 
   3 -14   7       87.11       83.25     67.27 o 
   4 -14   7       68.25       45.28     67.19 o 
   5 -14   7       19.50      -20.92     61.30 o 
  -7 -13   7      350.06      342.18     81.52 o 
  -6 -13   7     1806.57     2088.12    113.06 o 
  -5 -13   7     1099.07     1172.80    107.26 o 
  -4 -13   7      238.18      297.56     64.74 o 
  -3 -13   7      499.98      594.91    141.99 o 
  -2 -13   7       19.98       -1.50     25.33 o 
  -1 -13   7      382.86      455.89     48.62 o 
   0 -13   7      313.63      308.67     51.48 o 
   1 -13   7      313.62      369.28     44.00 o 
   2 -13   7       20.79        6.50     26.66 o 
   3 -13   7        0.72       52.55     62.57 o 
   4 -13   7      438.90      442.15     88.10 o 
   5 -13   7      681.87      720.54    109.83 o 
   6 -13   7     2361.03     2342.84    179.95 o 
   7 -13   7     1670.74     2004.46    174.16 o 
  -9 -12   7       69.82      109.00     57.70 o 
  -8 -12   7       13.47       75.39     51.17 o 
  -7 -12   7      168.97      260.10     66.25 o 
  -6 -12   7      562.79      550.93     58.70 o 
  -5 -12   7      175.23      221.10     47.45 o 
  -4 -12   7      437.02      430.20     56.57 o 
  -3 -12   7        1.35       60.70     43.48 o 
  -2 -12   7       14.47        8.20     22.83 o 
  -1 -12   7     1932.81     1976.70     69.48 o 
   0 -12   7     3066.52     3403.61     93.87 o 
   1 -12   7     2353.07     2305.02     78.30 o 
   2 -12   7     1667.58     1752.03     75.72 o 
   3 -12   7      584.58      480.08     61.10 o 
   4 -12   7       83.87       73.30     89.60 o 
   5 -12   7       49.46        0.27     32.00 o 
   6 -12   7       60.53      107.96     46.79 o 
   7 -12   7       93.91      115.95     71.41 o 
   8 -12   7        3.09      -14.20     55.45 o 
   9 -12   7      219.81      139.74     90.00 o 
 -10 -11   7       68.08      -26.01     45.88 o 
  -9 -11   7      377.99      244.00     68.60 o 
  -8 -11   7      290.81      266.36     57.10 o 
  -7 -11   7      331.27      284.67     55.71 o 
  -6 -11   7      581.97      567.54     68.60 o 
  -5 -11   7      895.38     1137.47    138.81 o 
  -4 -11   7      470.69      375.19     48.92 o 
  -3 -11   7      162.25      117.57     35.21 o 
  -2 -11   7      178.49      152.27     30.78 o 
  -1 -11   7     1121.61     1048.00     50.13 o 
   0 -11   7       48.85       37.61     21.52 o 
   1 -11   7     1104.24     1053.70     53.13 o 
   2 -11   7       14.62       11.58     19.48 o 
   3 -11   7      526.52      467.50     42.24 o 
   4 -11   7      309.30      281.35     49.80 o 
   5 -11   7       21.74       13.97     54.63 o 
   6 -11   7      286.18      315.35     57.35 o 
   7 -11   7       30.91       -6.29     38.56 o 
   8 -11   7     1629.30     1649.92    172.10 o 
   9 -11   7        0.76      -58.09     58.09 o 
  10 -11   7        5.60       -7.09     63.02 o 
 -11 -10   7        8.43       22.79     47.84 o 
 -10 -10   7      430.49      464.98     86.67 o 
  -9 -10   7       36.95       66.25     43.90 o 
  -8 -10   7      431.55      303.52     90.81 o 
  -7 -10   7     1375.53     1584.75    137.49 o 
  -6 -10   7     1352.58     1258.04     88.02 o 
  -5 -10   7        0.16        4.47     23.48 o 
  -4 -10   7     1600.65     1692.10    122.71 o 
  -3 -10   7     1034.96      936.52     44.71 o 
  -2 -10   7      349.73      315.70     29.86 o 
  -1 -10   7     1969.58     2092.16     66.20 o 
   0 -10   7     1456.95     1471.26     66.10 o 
   1 -10   7      306.13      286.57     35.66 o 
   2 -10   7      486.68      504.10     51.97 o 
   3 -10   7       53.29       28.85     18.84 o 
   4 -10   7       51.00       32.77     24.48 o 
   5 -10   7      308.29      455.35     64.71 o 
   6 -10   7       13.51       -2.45     30.63 o 
   7 -10   7      202.97      173.60     47.31 o 
   8 -10   7       55.37       33.51     55.61 o 
   9 -10   7     2612.43     2400.46    192.60 o 
  10 -10   7     1033.89      881.55    130.55 o 
  11 -10   7     1577.94     1781.23    177.86 o 
 -12  -9   7      740.03      688.45    102.58 o 
 -11  -9   7      106.06       38.23     57.75 o 
 -10  -9   7       19.41       52.52     38.01 o 
  -9  -9   7      886.07      758.52     79.66 o 
  -8  -9   7     3141.72     3170.86    136.33 o 
  -7  -9   7     1180.77     1012.32     80.52 o 
  -6  -9   7     2020.69     2066.84     99.96 o 
  -5  -9   7      535.42      458.80     65.92 o 
  -4  -9   7      162.99       94.57     28.93 o 
  -3  -9   7     3847.34     3906.10     85.75 o 
  -2  -9   7     1993.39     2075.32     52.85 o 
  -1  -9   7       24.06        7.83     14.56 o 
   0  -9   7     1385.64     1448.95     58.22 o 
   1  -9   7     1026.17     1131.96     48.84 o 
   2  -9   7     2235.25     2535.41     84.01 o 
   3  -9   7     1125.24     1135.01     43.87 o 
   4  -9   7     7336.48     7231.30    145.70 o 
   5  -9   7     5763.37     5883.60    147.60 o 
   6  -9   7      384.39      393.37     53.71 o 
   7  -9   7     2229.09     1962.82    157.62 o 
   8  -9   7      807.17      874.80    115.65 o 
   9  -9   7     1510.39     1667.28    154.98 o 
  10  -9   7      393.92      502.71    102.21 o 
  11  -9   7      281.68      391.71     96.94 o 
  12  -9   7      142.81       83.76     69.76 o 
 -13  -8   7      323.61      309.17     77.61 o 
 -12  -8   7      686.13      701.02     98.31 o 
 -11  -8   7       49.24       41.97     39.02 o 
 -10  -8   7       58.66      105.87     60.97 o 
  -9  -8   7     1359.78     1482.31    115.80 o 
  -8  -8   7     1342.23     1545.44    118.32 o 
  -7  -8   7     1197.59     1355.83    110.93 o 
  -6  -8   7      799.11      932.65    109.05 o 
  -5  -8   7     1014.88     1011.51     61.81 o 
  -4  -8   7       25.89       19.57     16.02 o 
  -3  -8   7     2459.52     2382.91     68.27 o 
  -2  -8   7     6542.05     6345.99     94.47 o 
  -1  -8   7     8795.15     9690.89    127.95 o 
   0  -8   7     6612.03     6988.31    122.14 o 
   1  -8   7     3121.45     2826.73     64.99 o 
   2  -8   7       37.91       40.29     15.00 o 
   3  -8   7        0.09       13.31     11.29 o 
   4  -8   7     1052.40     1180.93     62.24 o 
   5  -8   7       83.32       75.51     20.95 o 
   6  -8   7       75.76       48.82     28.72 o 
   7  -8   7      735.78      742.30     99.36 o 
   8  -8   7      198.28      187.19     65.03 o 
   9  -8   7       53.81       16.77     43.23 o 
  10  -8   7     1735.56     1904.61    158.60 o 
  11  -8   7     1705.79     1711.90    158.26 o 
  12  -8   7      927.42     1195.83    137.37 o 
  13  -8   7      335.51      406.31     97.18 o 
 -13  -7   7      754.13      827.85    104.67 o 
 -12  -7   7     1561.75     1483.04    127.93 o 
 -11  -7   7      413.04      401.97     63.90 o 
 -10  -7   7      352.46      327.20    101.55 o 
  -9  -7   7      692.76      638.42     67.47 o 
  -8  -7   7      618.63      636.66     65.31 o 
  -7  -7   7     4535.56     4487.80    144.71 o 
  -6  -7   7     2028.26     2030.57     91.82 o 
  -5  -7   7     2441.71     2376.20    115.52 o 
  -4  -7   7     1067.76     1110.90     54.89 o 
  -3  -7   7      938.70      881.02     31.02 o 
  -2  -7   7       84.83       35.39     10.63 o 
  -1  -7   7      205.92      271.87     18.16 o 
   0  -7   7       25.62        9.80      8.53 o 
   1  -7   7      171.67      134.66     12.57 o 
   2  -7   7     5637.63     6020.73    113.31 o 
   3  -7   7       59.00       36.74     12.82 o 
   4  -7   7      588.15      596.98     34.23 o 
   5  -7   7     4058.10     4087.94     88.11 o 
   6  -7   7     3757.58     4190.45    145.66 o 
   7  -7   7        1.19       18.44     33.82 o 
   8  -7   7     1296.34     1092.93    112.15 o 
   9  -7   7       45.13      138.31     55.84 o 
  10  -7   7      126.64      171.73     62.62 o 
  11  -7   7       65.65       -7.05     41.28 o 
  12  -7   7       64.76       -3.29     48.60 o 
  13  -7   7       36.41        8.27     51.30 o 
 -14  -6   7      209.46      237.93     67.54 o 
 -13  -6   7        1.85       -3.43     40.86 o 
 -12  -6   7        0.21      -18.12     36.64 o 
 -11  -6   7      167.19      161.45     42.69 o 
 -10  -6   7      434.89      518.48     90.90 o 
  -9  -6   7     1676.49     1560.28    103.04 o 
  -8  -6   7     2162.35     2092.70     96.21 o 
  -7  -6   7      271.58      248.21     97.67 o 
  -6  -6   7       92.95      100.05     32.10 o 
  -5  -6   7     1226.63     1120.57     51.27 o 
  -4  -6   7     2076.23     2072.05     53.41 o 
  -3  -6   7     4451.51     4845.22     74.57 o 
  -2  -6   7     1654.36     1522.24     31.08 o 
  -1  -6   7      553.00      610.72     21.16 o 
   0  -6   7       78.46       74.66     11.33 o 
   1  -6   7      123.34      104.66     10.15 o 
   2  -6   7     3206.18     3287.37     48.14 o 
   3  -6   7     2096.49     2017.90     46.93 o 
   4  -6   7     2222.82     2186.17    147.21 o 
   5  -6   7     1262.82     1381.35     52.79 o 
   6  -6   7      114.37      191.48     30.47 o 
   7  -6   7     2716.92     2840.21    113.43 o 
   8  -6   7     1617.54     1454.46    115.45 o 
   9  -6   7     5599.78     6209.89    265.91 o 
  10  -6   7     3547.22     3496.96    191.25 o 
  11  -6   7      426.27      315.24     70.48 o 
  12  -6   7      126.85      261.02     66.60 o 
  13  -6   7      203.55      183.34     67.04 o 
  14  -6   7      363.08      419.69     85.45 o 
 -14  -5   7     1817.91     2133.33    155.98 o 
 -13  -5   7      712.74      737.23     93.83 o 
 -12  -5   7       14.32      -21.98     29.30 o 
 -11  -5   7       31.62       46.85     36.65 o 
 -10  -5   7     1770.94     1544.25     92.03 o 
  -9  -5   7     2142.86     1890.05    123.21 o 
  -8  -5   7     1032.83     1019.42     86.14 o 
  -7  -5   7     2929.82     2941.62    106.97 o 
  -6  -5   7     1692.39     1796.21     67.54 o 
  -5  -5   7     3115.29     2880.84     76.63 o 
  -4  -5   7     5471.50     5721.28     83.15 o 
  -3  -5   7     1343.06     1304.47     28.96 o 
  -2  -5   7    13728.38    13366.84    119.94 o 
  -1  -5   7     6997.08     7481.35     73.91 o 
   0  -5   7       92.46       52.95      8.33 o 
   1  -5   7    10327.06    10289.41     96.85 o 
   2  -5   7    18465.97    18912.03    158.66 o 
   3  -5   7     4074.53     4243.27     52.01 o 
   4  -5   7     2308.89     2286.29     50.85 o 
   5  -5   7    13238.89    13449.66    212.49 o 
   6  -5   7     2953.36     3314.07    100.16 o 
   7  -5   7       91.74      147.32     32.81 o 
   8  -5   7       76.61       49.40     26.55 o 
   9  -5   7     1124.01     1004.12     94.06 o 
  10  -5   7      218.13      107.77     44.33 o 
  11  -5   7       10.73       10.95     33.74 o 
  12  -5   7      339.05      334.67     68.11 o 
  13  -5   7       23.17       21.47     39.16 o 
  14  -5   7      294.53      294.76     73.66 o 
 -15  -4   7      676.93      697.84    140.40 o 
 -14  -4   7      323.86      348.73    105.41 o 
 -13  -4   7       47.12       73.83     45.88 o 
 -12  -4   7      194.65      230.55     54.51 o 
 -11  -4   7     2401.36     2468.06    243.42 o 
 -10  -4   7     3202.47     3440.15    197.55 o 
  -9  -4   7     2381.54     2631.86    106.46 o 
  -8  -4   7    10157.83     9935.97    226.07 o 
  -7  -4   7     6668.84     6650.49    156.78 o 
  -6  -4   7     2983.98     3232.78     72.08 o 
  -5  -4   7      967.59      978.09     37.24 o 
  -4  -4   7    14271.84    14076.36    139.28 o 
  -3  -4   7     7842.76     7754.36     75.34 o 
  -2  -4   7    13435.82    13409.07    157.17 o 
  -1  -4   7    11908.44    11093.27     96.49 o 
   0  -4   7     1700.57     1844.56     28.53 o 
   1  -4   7       14.20        7.38      5.73 o 
   2  -4   7        7.00       12.16      6.26 o 
   3  -4   7       14.85       10.37      6.34 o 
   4  -4   7       22.48        2.60      7.62 o 
   5  -4   7      129.62      161.40     19.91 o 
   6  -4   7      252.94      318.17     33.05 o 
   7  -4   7      211.66      323.57     33.71 o 
   8  -4   7     4078.47     3990.67    131.16 o 
   9  -4   7     3020.87     2961.78    112.53 o 
  10  -4   7     4373.99     4695.28    202.72 o 
  11  -4   7     1880.71     1741.91    117.46 o 
  12  -4   7      293.90      157.40     51.15 o 
  13  -4   7      987.91     1110.99    100.95 o 
  14  -4   7      217.51      131.38     45.20 o 
  15  -4   7     1496.78     1765.43    133.54 o 
 -15  -3   7      267.20      215.83     49.75 o 
 -14  -3   7      507.27      248.18     90.97 o 
 -13  -3   7     2273.01     2388.07    190.35 o 
 -12  -3   7      192.63      230.94     53.88 o 
 -11  -3   7       32.08       28.02     30.57 o 
 -10  -3   7     1636.62     1634.60    100.34 o 
  -9  -3   7     2871.46     2770.80     87.73 o 
  -8  -3   7     3257.27     3314.55     95.92 o 
  -7  -3   7      512.24      531.42     29.36 o 
  -6  -3   7       27.45       64.68     12.64 o 
  -5  -3   7     1806.38     1415.14     32.63 o 
  -4  -3   7     1984.14     2311.84     39.96 o 
  -3  -3   7      578.50      629.71     18.15 o 
  -2  -3   7     3680.29     3834.85     46.05 o 
  -1  -3   7     1529.58     1441.33     24.63 o 
   0  -3   7      558.67      538.33     19.63 o 
   1  -3   7      609.25      662.15     19.79 o 
   2  -3   7       78.00       86.71      7.70 o 
   3  -3   7     6646.44     6503.67     92.38 o 
   4  -3   7     8287.66     8427.33    109.46 o 
   5  -3   7     1406.14     1258.15     44.61 o 
   6  -3   7      593.53      596.27     27.71 o 
   7  -3   7     1695.29     1945.11    101.12 o 
   8  -3   7      338.01      399.82     97.48 o 
   9  -3   7       99.48       68.69     43.62 o 
  10  -3   7     1796.90     1649.64     80.13 o 
  11  -3   7       20.81       15.78     25.77 o 
  12  -3   7      753.05      768.53     76.24 o 
  13  -3   7      147.40      134.78     45.10 o 
  14  -3   7      387.90      303.24     60.98 o 
  15  -3   7      489.00      398.59     68.00 o 
 -15  -2   7       59.99       36.05     46.94 o 
 -14  -2   7      310.30      291.77     48.14 o 
 -13  -2   7      342.31      398.82     95.48 o 
 -12  -2   7      793.82      979.60     87.88 o 
 -11  -2   7     3168.86     3185.66    156.11 o 
 -10  -2   7     1827.42     1749.38     87.54 o 
  -9  -2   7      560.88      596.35     58.11 o 
  -8  -2   7      433.27      475.49     38.43 o 
  -7  -2   7      457.51      436.23     23.67 o 
  -6  -2   7      687.43      658.11     25.60 o 
  -5  -2   7     5727.09     6237.31     77.31 o 
  -4  -2   7     2804.52     2335.78     38.10 o 
  -3  -2   7     2769.47     2705.47     41.45 o 
  -2  -2   7      288.31      423.76     13.08 o 
  -1  -2   7      108.75       69.35      7.01 o 
   0  -2   7       73.52      116.41      9.91 o 
   1  -2   7     5803.97     6100.92     60.00 o 
   2  -2   7     4826.18     5301.62     53.92 o 
   3  -2   7     3852.21     3660.65     62.43 o 
   4  -2   7     3135.50     3413.94     55.82 o 
   5  -2   7      106.63      133.18     16.12 o 
   6  -2   7     1875.87     2066.43     37.85 o 
   7  -2   7     4979.98     5091.97     79.39 o 
   8  -2   7    12409.75    12555.17    292.33 o 
  10  -2   7     2017.21     2023.01     85.17 o 
  11  -2   7      244.00      260.18     48.26 o 
  12  -2   7      281.24      307.52     48.98 o 
  13  -2   7       13.17       -5.96     28.17 o 
  14  -2   7      242.50      193.47     47.91 o 
  15  -2   7       22.40       13.27     31.89 o 
 -15  -1   7     1140.33     1111.97     97.48 o 
 -14  -1   7       77.27       31.26     40.37 o 
 -13  -1   7      129.04      105.08     33.18 o 
 -12  -1   7     1869.31     1910.99    108.51 o 
 -11  -1   7      214.84      251.45     51.07 o 
 -10  -1   7      322.15      204.44     36.60 o 
  -9  -1   7     1161.02     1134.34    100.50 o 
  -8  -1   7      288.93      394.27     31.84 o 
  -7  -1   7     3201.07     3074.13     73.93 o 
  -6  -1   7     6848.74     6699.44     82.74 o 
  -5  -1   7     2795.97     2888.49     46.94 o 
  -4  -1   7    13070.65    11133.61    110.28 o 
  -3  -1   7     9954.01     9546.89     96.74 o 
  -2  -1   7     3027.78     2894.88     32.22 o 
  -1  -1   7       16.82        7.47      5.45 o 
   0  -1   7     4668.22     5460.98     60.97 o 
   1  -1   7     9898.75     8705.50     82.34 o 
   2  -1   7    19532.61    18010.39    166.60 o 
   3  -1   7    33596.57    33186.31    313.49 o 
   4  -1   7     3463.44     3239.00     41.95 o 
   5  -1   7      270.47      326.91     18.38 o 
   6  -1   7     1918.41     1788.93     32.32 o 
   7  -1   7     2560.92     2836.15     52.82 o 
   8  -1   7     1751.24     1732.41     45.81 o 
   9  -1   7      128.79      143.53     21.69 o 
  10  -1   7      299.09      241.63     87.16 o 
  11  -1   7       10.01       36.41     20.75 o 
  12  -1   7        1.98        1.80     19.96 o 
  13  -1   7     1536.45     1639.11     94.28 o 
  14  -1   7     2254.16     2351.18    132.53 o 
  15  -1   7     2625.39     2891.38    123.66 o 
 -15   0   7       89.93       33.68     45.34 o 
 -14   0   7      277.71      304.29     49.71 o 
 -13   0   7      365.87      293.97     45.31 o 
 -12   0   7      169.97      172.48     31.05 o 
 -11   0   7     3148.09     3603.97    154.94 o 
 -10   0   7     4889.78     4798.17    105.72 o 
  -9   0   7     7639.37     7906.60    143.77 o 
  -8   0   7    18439.22    19287.80    219.05 o 
  -7   0   7      190.82      272.05     26.46 o 
  -6   0   7     3878.58     4151.58     60.49 o 
  -5   0   7      233.07      172.93     11.95 o 
  -4   0   7    20734.41    20307.62    178.83 o 
  -3   0   7    24907.81    23685.95    204.35 o 
  -2   0   7     8639.60     9053.70     78.51 o 
  -1   0   7    23229.96    22419.98    173.77 o 
   0   0   7     9340.17    10639.85     93.68 o 
   1   0   7      314.46      144.21     12.65 o 
   2   0   7     2883.87     3125.03     41.82 o 
   3   0   7      683.19      864.67     23.07 o 
   4   0   7     5646.58     5754.28     65.03 o 
   5   0   7       28.88       25.03      5.54 o 
   6   0   7     6114.31     6607.14     68.19 o 
   7   0   7     6822.38     6981.56     83.45 o 
   8   0   7     6888.85     6951.70     89.94 o 
   9   0   7     7256.13     7747.53    134.70 o 
  10   0   7     6592.14     6591.35    123.40 o 
  11   0   7     1406.34     1492.33    109.29 o 
  12   0   7        0.01      -14.11     17.57 o 
  13   0   7     1329.05     1255.20     74.22 o 
  14   0   7      170.84      184.83     84.36 o 
  15   0   7      423.93      360.63     46.83 o 
 -15   1   7     1455.25     1673.05    100.85 o 
 -14   1   7      985.15     1085.37     78.92 o 
 -13   1   7        0.32       41.35     29.53 o 
 -12   1   7      109.49      103.15     63.19 o 
 -11   1   7     1983.86     1966.04     75.90 o 
 -10   1   7      576.24      614.53     85.31 o 
  -9   1   7     2497.27     2432.73     66.92 o 
  -8   1   7        1.22        4.44     10.46 o 
  -7   1   7      434.11      324.07     16.06 o 
  -6   1   7      320.64      281.71     14.45 o 
  -5   1   7        3.15       27.75      7.34 o 
  -4   1   7     3126.14     2866.30     40.31 o 
  -3   1   7     7490.36     7632.96     91.72 o 
  -2   1   7    14643.98    15334.62    122.44 o 
  -1   1   7     2232.03     2630.28     33.51 o 
   0   1   7     5074.49     5551.49     52.49 o 
   1   1   7    12639.77    13926.08    129.50 o 
   2   1   7    34292.62    32586.34    269.24 o 
   3   1   7      254.88      332.55     12.96 o 
   4   1   7     4573.43     4884.59     58.18 o 
   5   1   7     5507.50     4998.76     55.32 o 
   6   1   7     2240.89     2357.07     36.59 o 
   7   1   7     2412.71     2424.57     38.24 o 
   8   1   7     3618.75     3709.64     51.34 o 
   9   1   7      459.18      551.07     22.08 o 
  10   1   7       78.27       87.23     16.03 o 
  11   1   7      732.56      687.14     89.93 o 
  12   1   7     1226.27     1200.45     47.65 o 
  13   1   7      488.65      432.12     39.55 o 
  14   1   7        7.20       -6.07     23.98 o 
  15   1   7       10.98       25.61     28.28 o 
 -15   2   7      116.79      207.00     93.06 o 
 -14   2   7     1013.37     1089.24     80.99 o 
 -13   2   7      856.69      896.28     71.39 o 
 -12   2   7     1027.35     1119.48     74.27 o 
 -11   2   7      420.56      452.42    130.50 o 
 -10   2   7       18.89        5.32     23.17 o 
  -9   2   7      262.52      279.99     30.75 o 
  -8   2   7      319.77      294.06     27.45 o 
  -7   2   7     6420.06     6765.13     90.40 o 
  -6   2   7      223.94      280.62     16.41 o 
  -5   2   7        0.92       22.76      6.41 o 
  -4   2   7       88.02      115.07      9.17 o 
  -3   2   7        1.19       16.05      5.56 o 
  -2   2   7       15.10        3.14      4.64 o 
  -1   2   7     2591.21     2562.19     31.08 o 
   0   2   7     8896.28     8913.10     69.38 o 
   1   2   7    15035.95    14677.81    118.02 o 
   2   2   7    48897.78    49381.75    398.87 o 
   3   2   7      571.51      759.88     20.45 o 
   4   2   7     1781.78     1580.65     25.93 o 
   5   2   7     8455.24     8274.74     79.54 o 
   6   2   7    15397.46    15841.32    152.95 o 
   7   2   7    10053.06    10441.91    109.68 o 
   8   2   7     4131.17     4126.81     55.86 o 
   9   2   7      625.07      551.11     27.30 o 
  10   2   7        6.23       -8.50     11.27 o 
  11   2   7      228.46      207.46     21.47 o 
  12   2   7      835.52      834.04     41.08 o 
  13   2   7      229.26      209.04     33.18 o 
  14   2   7      404.71      404.43     38.25 o 
  15   2   7       33.08       35.40     29.54 o 
 -15   3   7      108.42      130.79     44.94 o 
 -14   3   7       35.59       10.29     33.39 o 
 -13   3   7       35.77       31.74     30.95 o 
 -12   3   7      568.65      558.25     99.65 o 
 -11   3   7        8.68        5.51     22.52 o 
 -10   3   7      178.82      141.38     45.62 o 
  -9   3   7      833.34      829.38     52.47 o 
  -8   3   7      335.49      301.57     26.84 o 
  -7   3   7     1493.02     1825.31     53.40 o 
  -6   3   7    23927.53    24280.80    310.52 o 
  -5   3   7    17719.23    18005.49    180.62 o 
  -4   3   7     4710.75     4760.00     60.95 o 
  -3   3   7      159.81       41.92      6.56 o 
  -2   3   7      239.59      158.64      8.61 o 
  -1   3   7     3881.68     3099.70     34.63 o 
   0   3   7    17747.34    19234.49    141.98 o 
   1   3   7    80090.57    79939.90    554.21 o 
   2   3   7    10923.75    10426.09     95.72 o 
   3   3   7      289.61      274.78     12.19 o 
   4   3   7    18178.65    17121.72    156.66 o 
   5   3   7     1166.50     1205.14     23.25 o 
   6   3   7     1322.12     1484.73     27.36 o 
   7   3   7     2432.58     2359.36     54.31 o 
   8   3   7       29.54       18.79      9.32 o 
   9   3   7     1019.95     1032.44     43.48 o 
  10   3   7      370.02      445.74     32.14 o 
  11   3   7     1873.92     2100.35     65.42 o 
  12   3   7     2400.60     2624.88     76.68 o 
  13   3   7     1695.26     1682.09     64.27 o 
  14   3   7     3807.64     4321.22    112.19 o 
  15   3   7      873.43      882.74     58.42 o 
 -15   4   7        4.32       35.58     44.70 o 
 -14   4   7       20.72        6.54     44.50 o 
 -13   4   7     1000.43     1122.89     83.73 o 
 -12   4   7      453.82      437.74     64.87 o 
 -11   4   7     9503.84    10546.59    279.02 o 
 -10   4   7     5620.82     5878.89    183.35 o 
  -9   4   7      105.18      109.69     29.84 o 
  -8   4   7      970.51      868.25    100.88 o 
  -7   4   7      115.95      129.18     17.77 o 
  -6   4   7    13877.31    14120.42    158.70 o 
  -5   4   7    10622.36    11063.79    118.92 o 
  -4   4   7     4054.81     3783.68     53.88 o 
  -3   4   7     5742.97     5436.41     51.02 o 
  -2   4   7      941.63      940.71     17.76 o 
  -1   4   7     3480.20     3021.76     34.72 o 
   0   4   7     1928.47     2080.21     26.14 o 
   1   4   7     4860.83     4857.99     50.95 o 
   2   4   7     9451.85     9153.98     81.99 o 
   3   4   7      179.79      145.03     11.58 o 
   4   4   7      799.22      735.99     20.96 o 
   5   4   7      163.88      239.93     14.87 o 
   6   4   7     9006.69     9074.37    103.28 o 
   7   4   7    18296.89    18609.26    210.51 o 
   8   4   7     2910.95     3121.96     64.88 o 
   9   4   7     6691.12     6775.90    121.79 o 
  10   4   7      452.98      374.63     31.00 o 
  11   4   7     1438.37     1351.60     88.13 o 
  12   4   7       10.09        4.78     18.49 o 
  13   4   7       52.76       53.16     21.75 o 
  14   4   7      851.49      885.83     49.99 o 
  15   4   7       55.47       47.98     25.01 o 
 -15   5   7       92.25      126.88     57.17 o 
 -14   5   7       41.05        8.96     35.69 o 
 -13   5   7      404.59      355.44     58.00 o 
 -12   5   7       14.90       10.26     29.41 o 
 -11   5   7     1364.18     1474.38    215.86 o 
 -10   5   7      370.38      321.98    127.34 o 
  -9   5   7      363.93      375.89     47.60 o 
  -8   5   7      382.85      356.01     46.26 o 
  -7   5   7       42.30        2.98     19.93 o 
  -6   5   7        0.54       14.68     12.21 o 
  -5   5   7     2806.02     2827.19     45.68 o 
  -4   5   7      851.55      784.11     22.18 o 
  -3   5   7     2545.91     2742.57     43.78 o 
  -2   5   7     4350.87     4030.55     44.65 o 
  -1   5   7     3336.74     3288.55     40.20 o 
   0   5   7      293.23      585.00     14.98 o 
   1   5   7     1049.93     1668.80     24.77 o 
   2   5   7    17360.16    15646.59    126.87 o 
   3   5   7      999.03      935.98     25.83 o 
   4   5   7       14.22       87.53     14.53 o 
   5   5   7       36.32       14.19      8.29 o 
   6   5   7     1960.96     2050.82     42.99 o 
   7   5   7      253.98      197.32     19.35 o 
   8   5   7      134.04       95.90     18.81 o 
   9   5   7      662.99      670.49     40.93 o 
  10   5   7       61.84       65.73     18.72 o 
  11   5   7     1565.38     1524.48    103.30 o 
  12   5   7        0.75        0.75     17.91 o 
  13   5   7        0.12       -4.72     19.87 o 
  14   5   7      455.95      399.01     38.78 o 
  15   5   7      726.52      738.33     74.65 o 
 -15   6   7      108.03       92.83     54.57 o 
 -14   6   7      196.33      137.18     94.72 o 
 -13   6   7      234.92      212.35     53.23 o 
 -12   6   7      242.88      238.44     51.84 o 
 -11   6   7      317.47      333.36     57.38 o 
 -10   6   7      989.23     1029.62     79.63 o 
  -9   6   7     1661.74     1448.95     91.82 o 
  -8   6   7      215.90      240.73     43.15 o 
  -7   6   7        0.90       16.69     17.99 o 
  -6   6   7     1587.45     1544.70     87.27 o 
  -5   6   7     1368.33     1312.07     38.84 o 
  -4   6   7     2363.50     2260.94     41.42 o 
  -3   6   7     1797.96     2050.45     32.96 o 
  -2   6   7      188.35      239.02     11.10 o 
  -1   6   7    17920.01    17335.29    140.49 o 
   0   6   7     7460.52     7630.42     72.89 o 
   1   6   7       70.29      134.06      9.16 o 
   2   6   7     4893.24     5272.46     53.04 o 
   3   6   7     2000.99     1907.05     34.82 o 
   4   6   7     7852.00     8520.92    104.57 o 
   5   6   7     2806.58     2999.96     56.03 o 
   6   6   7     2902.96     2655.38     61.81 o 
   7   6   7      307.38      338.67     27.99 o 
   8   6   7       25.20       14.33     15.23 o 
   9   6   7      132.80      128.88     24.66 o 
  10   6   7      197.72      177.69     25.79 o 
  11   6   7       54.97       44.86     21.12 o 
  12   6   7      991.67      905.48     51.96 o 
  13   6   7        1.35       -8.04     21.15 o 
  14   6   7        5.02      -21.91     21.91 o 
  15   6   7      168.51      122.79     39.22 o 
 -14   7   7       54.52       23.49     51.85 o 
 -13   7   7       35.34      -18.15     35.12 o 
 -12   7   7      337.30      423.91    113.63 o 
 -11   7   7       73.56      106.81     40.89 o 
 -10   7   7        0.63       -6.58     27.01 o 
  -9   7   7     2893.68     3004.35    259.24 o 
  -8   7   7     2738.23     2836.53    147.72 o 
  -7   7   7     5407.63     5771.70    185.80 o 
  -6   7   7     9790.32     9644.63    238.13 o 
  -5   7   7     2498.03     2360.21     62.65 o 
  -4   7   7        9.40       -2.20     10.60 o 
  -3   7   7      206.71      229.19     13.86 o 
  -2   7   7     8224.40     8418.54     77.05 o 
  -1   7   7    14520.43    14276.21    117.05 o 
   0   7   7       75.62      127.98      9.86 o 
   1   7   7     5131.48     5405.72     53.27 o 
   2   7   7    11741.95    11178.74    103.07 o 
   3   7   7     1241.79     1254.84     26.81 o 
   4   7   7      417.44      522.63     24.43 o 
   5   7   7     2863.62     2698.57     59.46 o 
   6   7   7       28.67       -9.88     12.21 o 
   7   7   7     4830.58     5311.90    138.74 o 
   8   7   7      210.15      177.12     24.75 o 
   9   7   7     3137.39     3344.80     88.46 o 
  10   7   7     1695.87     1698.75     87.44 o 
  11   7   7     4536.82     4586.95    112.36 o 
  12   7   7     4518.99     5076.54    164.15 o 
  13   7   7     1529.78     1715.22     74.38 o 
  14   7   7     1352.02     1269.84     88.19 o 
 -14   8   7     2084.77     1853.81    158.14 o 
 -13   8   7     3348.70     3485.39    170.75 o 
 -12   8   7     2495.04     2526.67    174.22 o 
 -11   8   7      645.20      533.51     71.89 o 
 -10   8   7     2341.11     2336.86    126.45 o 
  -9   8   7      230.27      289.48     62.00 o 
  -8   8   7     2308.22     2124.64    113.08 o 
  -7   8   7     1558.05     1563.35     95.79 o 
  -6   8   7     3386.30     3346.75    132.96 o 
  -5   8   7     1265.84     1266.00     47.03 o 
  -4   8   7     1758.00     1686.17     39.65 o 
  -3   8   7     2608.56     2439.81     50.89 o 
  -2   8   7     3946.18     3948.66     57.55 o 
  -1   8   7      505.42      453.37     16.95 o 
   0   8   7     4994.65     4749.57     54.32 o 
   1   8   7     4056.81     4112.17     50.54 o 
   2   8   7     1833.92     1786.23     33.37 o 
   3   8   7       65.53       52.85     11.83 o 
   4   8   7     6043.97     6158.55     97.08 o 
   5   8   7    10683.15    10732.04    162.03 o 
   6   8   7     9267.93     9169.22    207.32 o 
   7   8   7     6117.54     6116.65    124.39 o 
   8   8   7      590.74      697.55     44.96 o 
   9   8   7       39.19       24.75     18.33 o 
  10   8   7      722.53      513.80     52.94 o 
  11   8   7      413.48      365.22     49.40 o 
  12   8   7      644.82      540.08     58.48 o 
  13   8   7       66.39       23.64     31.76 o 
  14   8   7       87.80       67.11     40.89 o 
 -13   9   7      164.67       68.93     67.42 o 
 -12   9   7        4.20        5.97     39.23 o 
 -11   9   7       11.71        5.00     38.83 o 
 -10   9   7       75.07       89.07     44.24 o 
  -9   9   7       12.91      -23.39     31.25 o 
  -8   9   7      132.00      153.46     45.28 o 
  -7   9   7     1155.94     1119.07     87.93 o 
  -6   9   7     2103.31     2169.70     84.57 o 
  -5   9   7     5195.57     5372.06    108.25 o 
  -4   9   7      485.96      521.50     25.29 o 
  -3   9   7       39.70       40.43     12.80 o 
  -2   9   7      243.76      160.31     17.73 o 
  -1   9   7     1272.99     1317.48     27.50 o 
   0   9   7     2717.86     2742.95     44.40 o 
   1   9   7      183.57      202.61     15.81 o 
   2   9   7        4.00        2.62      8.87 o 
   3   9   7        0.03       -8.48      8.48 o 
   4   9   7      634.79      772.38     34.90 o 
   5   9   7      708.05      734.23     49.44 o 
   6   9   7     1213.80     1171.84    101.14 o 
   7   9   7      419.78      368.65     48.75 o 
   8   9   7     1155.95     1229.45     70.64 o 
   9   9   7      559.92      534.65     76.76 o 
  10   9   7        0.63       11.39     24.85 o 
  11   9   7        4.48       14.84     27.38 o 
  12   9   7      211.91      203.32     43.20 o 
  13   9   7      303.15      299.33     65.29 o 
 -12  10   7      264.87      277.40     90.37 o 
 -11  10   7     1255.88     1340.35    115.50 o 
 -10  10   7       43.98       37.84     42.84 o 
  -9  10   7       10.23       25.14     37.77 o 
  -8  10   7      222.14      289.70     58.97 o 
  -7  10   7      132.88      167.50     51.09 o 
  -6  10   7       38.42       27.35     24.46 o 
  -5  10   7      500.93      469.51     38.43 o 
  -4  10   7      777.92      800.84     41.18 o 
  -3  10   7     5282.81     5442.92     95.24 o 
  -2  10   7     6589.65     6397.21    111.54 o 
  -1  10   7       38.76       35.53     17.11 o 
   0  10   7     1012.17     1065.89     35.22 o 
   1  10   7      214.37      128.21     14.33 o 
   2  10   7      255.08      171.32     15.29 o 
   3  10   7     1919.41     1941.44     44.20 o 
   4  10   7     1198.63     1135.47     49.90 o 
   5  10   7      323.40      261.34     34.26 o 
   6  10   7      529.81      531.32     48.03 o 
   7  10   7      293.18      244.42     38.49 o 
   8  10   7        1.62      -14.27     19.56 o 
   9  10   7      414.55      426.98     54.76 o 
  10  10   7     1281.31     1265.13     81.21 o 
  11  10   7      219.25      261.40     46.82 o 
  12  10   7      107.63       74.87     36.02 o 
  13  10   7        4.24       12.75     32.27 o 
 -12  11   7       19.05      -12.82     60.01 o 
 -11  11   7       44.24        6.00     45.82 o 
 -10  11   7      965.56      955.14    161.37 o 
  -9  11   7     2016.26     2387.44    142.34 o 
  -8  11   7     2701.91     3176.30    202.15 o 
  -7  11   7     2383.63     2398.43    101.28 o 
  -6  11   7     1568.22     1577.62     81.29 o 
  -5  11   7      633.14      518.00     42.28 o 
  -4  11   7     1597.18     1547.83     85.53 o 
  -3  11   7      583.31      525.00     45.04 o 
  -2  11   7      232.27      204.27     29.30 o 
  -1  11   7      245.90      197.64     30.01 o 
   0  11   7     1348.19     1377.31     58.17 o 
   1  11   7      120.08      107.64     18.53 o 
   2  11   7      997.77      899.02     44.15 o 
   3  11   7     1526.94     1406.41     42.56 o 
   4  11   7     1074.95     1001.41     50.78 o 
   5  11   7     4982.38     5337.58    135.22 o 
   6  11   7       19.06      -10.04     22.63 o 
   7  11   7      377.01      396.90     47.82 o 
   8  11   7      110.49       29.59     28.00 o 
   9  11   7     1847.00     2143.73    100.07 o 
  10  11   7     3243.99     3285.93    173.71 o 
  11  11   7     2204.90     2046.78    130.63 o 
  12  11   7     1907.01     2027.62    109.84 o 
 -11  12   7      497.81      523.37    122.94 o 
 -10  12   7      106.52       69.96     55.22 o 
  -9  12   7      171.55       83.61     88.85 o 
  -8  12   7       93.17       70.80     51.16 o 
  -7  12   7      341.22      196.35     65.56 o 
  -6  12   7        0.49      -20.96     20.96 o 
  -5  12   7     1318.76     1287.88     72.23 o 
  -4  12   7     1684.00     1549.67     88.93 o 
  -3  12   7     3254.43     3227.96    130.47 o 
  -2  12   7     2804.13     2858.03    112.05 o 
  -1  12   7     3350.68     3148.00     94.99 o 
   0  12   7      937.02      897.36     50.91 o 
   1  12   7       40.08       15.04     19.00 o 
   2  12   7      831.35      875.19     50.05 o 
   3  12   7     4156.84     4068.72     97.51 o 
   4  12   7     2669.06     2874.98    157.37 o 
   5  12   7     4036.93     4163.98    136.43 o 
   6  12   7     1614.29     1565.82     81.07 o 
   7  12   7     1330.61     1340.09     78.84 o 
   8  12   7      718.58      731.02     66.03 o 
   9  12   7       27.01       23.74     31.14 o 
  10  12   7        3.75        9.81     31.63 o 
  11  12   7       69.36       44.24     35.77 o 
 -10  13   7      212.40      106.41     84.27 o 
  -9  13   7      823.80      714.51     98.80 o 
  -8  13   7     1011.92     1104.95     83.35 o 
  -7  13   7     1054.30     1117.24    124.50 o 
  -6  13   7      959.73     1005.13     90.83 o 
  -5  13   7      100.50       92.63     38.54 o 
  -4  13   7        0.00        6.11     29.06 o 
  -3  13   7      581.22      719.03     51.74 o 
  -2  13   7     1875.54     1755.43    135.18 o 
  -1  13   7       23.06       39.19     38.16 o 
   0  13   7      435.76      297.82     36.67 o 
   1  13   7       37.60       52.66     25.71 o 
   2  13   7        6.99        0.00     23.40 o 
   3  13   7      267.44      229.35     36.54 o 
   4  13   7        0.83       44.51     25.20 o 
   5  13   7       50.95       21.39     22.96 o 
   6  13   7      963.53      884.86     80.05 o 
   7  13   7      932.08      906.93     71.03 o 
   8  13   7       39.17       25.86     31.10 o 
   9  13   7        3.15      -18.27     30.25 o 
  10  13   7      378.15      361.62     55.74 o 
  -8  14   7      192.81      177.12     79.20 o 
  -7  14   7      103.80        8.20     60.11 o 
  -6  14   7       10.73      -16.99     43.75 o 
  -5  14   7      994.54      996.83    105.40 o 
  -4  14   7      188.55      209.84     77.99 o 
  -3  14   7       80.43       72.97     28.96 o 
  -2  14   7      984.34      860.96     98.28 o 
  -1  14   7        0.49      -14.23     22.89 o 
   0  14   7      243.73      200.16     34.66 o 
   1  14   7      586.70      649.38     75.23 o 
   2  14   7      903.69      895.50     61.42 o 
   3  14   7       93.72       51.94     57.73 o 
   4  14   7       11.18       42.08     42.05 o 
   5  14   7       29.24       27.93     29.48 o 
   6  14   7        9.13       15.24     35.28 o 
   7  14   7      329.99      199.83     52.23 o 
   8  14   7      800.88      847.99     75.80 o 
   9  14   7      223.33      258.56     52.04 o 
  -6  15   7       17.94       46.05     62.85 o 
  -5  15   7       60.01      -35.92     57.84 o 
  -4  15   7       87.32      135.39     68.69 o 
  -3  15   7      284.14      272.32     77.93 o 
  -2  15   7      166.58      250.58     50.25 o 
  -1  15   7       79.32      114.54     32.71 o 
   0  15   7      604.31      552.26     48.71 o 
   1  15   7      506.17      447.06     54.27 o 
   2  15   7     1961.47     1922.39    155.70 o 
   3  15   7     1904.43     1755.05    154.05 o 
   4  15   7      111.35       71.91     63.28 o 
   5  15   7        0.49       71.98     67.79 o 
   6  15   7      157.16      106.48     41.39 o 
   7  15   7      386.99      362.23     64.57 o 
  -4  16   7     2290.83     2414.53    177.74 o 
  -3  16   7     2630.89     3063.01    194.58 o 
  -2  16   7      776.98      766.91     82.54 o 
  -1  16   7      878.65      747.33     71.68 o 
   0  16   7       61.46        1.87     58.72 o 
   1  16   7      307.99      226.85     79.40 o 
   2  16   7      950.18      842.44    117.32 o 
   3  16   7     1065.58     1045.20    129.93 o 
   4  16   7     1039.65     1005.53    131.46 o 
  -4 -14   8      128.60      120.10     56.81 o 
  -3 -14   8        2.39       17.26     47.88 o 
  -2 -14   8       51.42        1.55     45.81 o 
  -1 -14   8       39.84        8.14     61.41 o 
   0 -14   8        0.08       22.29     52.59 o 
   1 -14   8        0.05      -35.90     35.90 o 
   2 -14   8        3.07      -12.96     54.38 o 
   3 -14   8      181.43      192.21     77.90 o 
   4 -14   8     1165.13     1207.12    135.02 o 
  -7 -13   8      638.65      786.81    107.15 o 
  -6 -13   8        2.36       80.04     44.08 o 
  -5 -13   8      170.02      142.15     56.25 o 
  -4 -13   8        1.12       22.37     48.10 o 
  -3 -13   8      580.48      681.47     83.75 o 
  -2 -13   8     1291.23     1431.69    108.13 o 
  -1 -13   8     3311.07     3427.88    142.62 o 
   0 -13   8     2230.35     2253.61     86.96 o 
   1 -13   8     1385.99     1357.77     88.78 o 
   2 -13   8     1313.75     1344.62     71.12 o 
   3 -13   8       14.67      -30.29     48.30 o 
   4 -13   8      702.02      754.20    110.17 o 
   5 -13   8       31.61       55.40     64.79 o 
   6 -13   8      581.65      595.89    110.43 o 
   7 -13   8      426.57      636.71    114.80 o 
  -9 -12   8      249.81      142.64     89.59 o 
  -8 -12   8      583.82      599.65    168.74 o 
  -7 -12   8     1807.63     1994.06    145.48 o 
  -6 -12   8     1980.26     1783.61     91.00 o 
  -5 -12   8     2165.09     2202.22    169.27 o 
  -4 -12   8     1278.11     1539.76     91.20 o 
  -3 -12   8      113.63      104.47     47.04 o 
  -2 -12   8      123.94       79.07     29.33 o 
  -1 -12   8        0.03       22.67     22.07 o 
   0 -12   8      204.04      166.09     31.35 o 
   1 -12   8      113.93       73.93     29.30 o 
   2 -12   8       70.48        5.82     25.70 o 
   3 -12   8      218.48      203.35     46.62 o 
   4 -12   8        3.52      -30.16     41.94 o 
   5 -12   8      111.76      155.56     46.62 o 
   6 -12   8     1181.90     1224.08    121.30 o 
   7 -12   8     1562.72     1549.59    151.68 o 
   8 -12   8      250.61      229.00     85.21 o 
 -10 -11   8      138.86      100.61     53.16 o 
  -9 -11   8      156.50      200.95     66.22 o 
  -8 -11   8      171.12      119.96     49.37 o 
  -7 -11   8        1.89      -31.40     31.40 o 
  -6 -11   8      246.25      304.21     45.31 o 
  -5 -11   8      476.47      529.70     58.41 o 
  -4 -11   8      489.21      366.14     55.87 o 
  -3 -11   8      258.93      339.01     47.20 o 
  -2 -11   8        2.41       -2.98     20.74 o 
  -1 -11   8       16.04       27.31     23.82 o 
   0 -11   8      713.74      660.95     44.44 o 
   1 -11   8     1234.79     1321.83     78.11 o 
   2 -11   8      107.62       83.59     24.21 o 
   3 -11   8      241.68      264.83     34.65 o 
   4 -11   8       52.70        4.86     28.54 o 
   5 -11   8     1023.23     1149.43     85.67 o 
   6 -11   8      398.03      416.15     89.14 o 
   7 -11   8      108.84       93.35     48.37 o 
   8 -11   8       52.87       22.26     58.42 o 
   9 -11   8       93.44      -15.28     64.26 o 
  10 -11   8       59.95      147.90     89.07 o 
 -11 -10   8       31.74       91.14     54.66 o 
 -10 -10   8      587.06      392.11     78.07 o 
  -9 -10   8      456.70      343.90     61.87 o 
  -8 -10   8      151.88      188.82     50.07 o 
  -7 -10   8      251.94      229.89     98.00 o 
  -6 -10   8        6.70        1.92     28.79 o 
  -5 -10   8      236.34      300.01     48.35 o 
  -4 -10   8      487.61      501.36     52.94 o 
  -3 -10   8        0.62       -1.96     15.82 o 
  -2 -10   8      277.35      389.45     40.85 o 
  -1 -10   8     1136.93     1246.24     53.51 o 
   0 -10   8      992.37      920.76     54.98 o 
   1 -10   8      204.31      217.50     28.34 o 
   2 -10   8     1087.97     1028.16     66.72 o 
   3 -10   8     4459.87     4497.35    113.83 o 
   4 -10   8     1571.73     1765.76     93.79 o 
   5 -10   8     1622.71     1593.18     78.48 o 
   6 -10   8     1170.27     1274.32     90.83 o 
   7 -10   8       20.93       42.40     38.45 o 
   8 -10   8      514.16      561.36    107.71 o 
   9 -10   8      469.58      362.94     96.80 o 
  10 -10   8      370.20      374.46    100.95 o 
  11 -10   8      313.90      155.40     89.11 o 
 -12  -9   8       73.75       49.37     50.31 o 
 -11  -9   8      118.94       56.23     50.83 o 
 -10  -9   8     1920.98     1912.95    119.85 o 
  -9  -9   8      968.57     1089.16     92.91 o 
  -8  -9   8      139.02      123.70     41.65 o 
  -7  -9   8     1066.38     1012.73     82.44 o 
  -6  -9   8     2228.24     2184.96    105.27 o 
  -5  -9   8       58.90       88.92     29.93 o 
  -4  -9   8     1022.64     1057.45     66.27 o 
  -3  -9   8     6438.63     6636.27    145.05 o 
  -2  -9   8     7022.26     7360.30    136.04 o 
  -1  -9   8     2692.85     2846.31     69.05 o 
   0  -9   8     3986.17     4066.36     95.41 o 
   1  -9   8      359.96      399.70     32.96 o 
   2  -9   8      138.82      167.32     34.23 o 
   3  -9   8       23.63       34.42     16.36 o 
   4  -9   8      871.12      872.56     50.23 o 
   5  -9   8      477.39      479.08    102.16 o 
   6  -9   8        5.01       19.94     29.85 o 
   7  -9   8      110.13      134.53     63.31 o 
   8  -9   8      382.79      272.08     79.93 o 
   9  -9   8     1146.04     1101.02    132.11 o 
  10  -9   8     2705.28     2525.40    193.56 o 
  11  -9   8     1964.76     1793.86    170.18 o 
  12  -9   8      495.28      392.96    100.32 o 
 -13  -8   8     1536.33     1747.94    148.55 o 
 -12  -8   8      356.54      306.37     71.28 o 
 -11  -8   8       23.38       53.65     38.68 o 
 -10  -8   8      295.76      240.12     57.18 o 
  -9  -8   8     1858.58     1978.56    150.47 o 
  -8  -8   8     1892.97     1761.41    102.63 o 
  -7  -8   8     3316.87     3515.21    133.53 o 
  -6  -8   8     2882.68     2835.39    114.88 o 
  -5  -8   8       48.19       31.09     21.95 o 
  -4  -8   8       45.21       54.85     18.73 o 
  -3  -8   8     1522.70     1625.36     51.13 o 
  -2  -8   8      161.87      183.08     18.19 o 
  -1  -8   8     1296.19     1428.14     46.33 o 
   0  -8   8       59.44       40.40     15.05 o 
   1  -8   8       93.59       56.15     17.84 o 
   2  -8   8        0.15       12.67     13.64 o 
   3  -8   8     1718.61     1648.23     66.18 o 
   4  -8   8     4884.96     5030.70    105.40 o 
   5  -8   8     3303.94     3150.92    105.48 o 
   6  -8   8      259.95      229.14     98.51 o 
   7  -8   8      993.03      982.43    112.70 o 
   8  -8   8        0.29        1.16     41.55 o 
   9  -8   8       34.49       92.49     56.08 o 
  10  -8   8      850.18      833.64    114.43 o 
  11  -8   8     1410.50     1333.99    142.34 o 
  12  -8   8       41.82        6.70     58.28 o 
 -13  -7   8      209.17      198.90     62.80 o 
 -12  -7   8      890.34     1006.78    112.34 o 
 -11  -7   8        0.01      -23.17     30.78 o 
 -10  -7   8      386.56      350.20     58.56 o 
  -9  -7   8       64.01       37.28     30.54 o 
  -8  -7   8      613.99      605.87     77.35 o 
  -7  -7   8      863.33      787.95    104.02 o 
  -6  -7   8      668.05      604.16     68.46 o 
  -5  -7   8     1105.62     1089.53    168.15 o 
  -4  -7   8      417.67      411.60     31.46 o 
  -3  -7   8      353.32      416.87     23.77 o 
  -2  -7   8     2717.83     2848.82     52.10 o 
  -1  -7   8     8266.71     8024.68    103.90 o 
   0  -7   8     1820.01     1707.22     37.51 o 
   1  -7   8     2613.01     3021.53     56.41 o 
   2  -7   8       93.33       38.90     13.95 o 
   3  -7   8     4113.08     4270.05     78.01 o 
   4  -7   8      442.22      383.33     33.68 o 
   5  -7   8      207.40      193.23     23.81 o 
   6  -7   8        4.74       11.20     25.43 o 
   7  -7   8      349.35      251.64     65.07 o 
   8  -7   8      790.44      680.56     93.99 o 
   9  -7   8      748.20      605.62     90.68 o 
  10  -7   8      660.71      569.40     91.40 o 
  11  -7   8      204.88      159.74     66.27 o 
  12  -7   8      653.25      679.31    106.05 o 
  13  -7   8       72.00       11.06     55.52 o 
 -14  -6   8       46.36       58.17     53.58 o 
 -13  -6   8        0.07       40.51     50.16 o 
 -12  -6   8      470.27      440.05    106.81 o 
 -11  -6   8      189.78      257.74     56.39 o 
 -10  -6   8      278.77      302.61     58.17 o 
  -9  -6   8       63.24       56.55     30.14 o 
  -8  -6   8      105.00       68.03     30.09 o 
  -7  -6   8       28.46       15.25     24.12 o 
  -6  -6   8       58.89       84.97     26.56 o 
  -5  -6   8      102.06       74.36     28.37 o 
  -4  -6   8     2388.72     2254.92     57.30 o 
  -3  -6   8     4966.99     5398.23     73.43 o 
  -2  -6   8     7740.42     7265.50     89.16 o 
  -1  -6   8     2760.72     3206.09     46.81 o 
   0  -6   8     9004.51     8907.77    104.55 o 
   1  -6   8     1537.85     1804.31     33.30 o 
   2  -6   8      707.03      605.96     19.95 o 
   3  -6   8    19406.56    19997.61    235.25 o 
   4  -6   8     5321.15     5111.91    152.49 o 
   5  -6   8        2.15       21.95     15.15 o 
   6  -6   8       25.71       47.75     44.00 o 
   7  -6   8       51.63       66.18     29.22 o 
   8  -6   8      410.92      392.95     71.68 o 
   9  -6   8      157.68      230.01     62.34 o 
  10  -6   8      372.17      445.55     80.81 o 
  11  -6   8      163.16      151.88     59.18 o 
  12  -6   8       51.65       82.48     48.27 o 
  13  -6   8      319.24      194.49     67.55 o 
  14  -6   8      730.26      650.37    101.68 o 
 -14  -5   8       62.65       30.19     49.01 o 
 -13  -5   8      163.13      133.55     63.10 o 
 -12  -5   8      866.69      767.35     92.58 o 
 -11  -5   8      710.95      738.19    113.18 o 
 -10  -5   8     1729.55     1871.60    128.08 o 
  -9  -5   8     5813.73     6039.75    177.08 o 
  -8  -5   8     4919.09     5071.78    154.28 o 
  -7  -5   8      617.17      556.87     53.88 o 
  -6  -5   8      180.20      135.68     34.63 o 
  -5  -5   8     3242.84     3564.33    124.02 o 
  -4  -5   8     3947.05     4215.01     78.21 o 
  -3  -5   8     6440.44     6270.40     69.57 o 
  -2  -5   8    14312.80    14898.09    132.57 o 
  -1  -5   8     1875.98     1704.43     29.86 o 
   0  -5   8      283.48      333.06     19.25 o 
   1  -5   8     1037.82     1050.00     24.06 o 
   2  -5   8      372.74      405.36     17.49 o 
   3  -5   8      322.49      269.10     13.51 o 
   4  -5   8     1220.82     1121.21     38.81 o 
   5  -5   8     1170.14     1166.19     60.50 o 
   6  -5   8      479.82      247.28     33.07 o 
   7  -5   8      532.05      582.50     61.33 o 
   8  -5   8     6755.91     6961.30    260.04 o 
   9  -5   8     3892.93     3678.14    187.56 o 
  10  -5   8     2217.92     2319.27    146.94 o 
  11  -5   8     3686.61     3790.76    197.62 o 
  12  -5   8      476.70      507.46     80.25 o 
  13  -5   8      322.37      425.84     77.75 o 
  14  -5   8      769.20      799.21    101.79 o 
 -15  -4   8     1178.84     1252.76     98.28 o 
 -14  -4   8     2333.01     2517.86    221.58 o 
 -13  -4   8      819.12      920.24    101.74 o 
 -12  -4   8       79.76       48.75     37.56 o 
 -11  -4   8     1705.38     1773.24    152.68 o 
 -10  -4   8     3897.39     4210.44    301.82 o 
  -9  -4   8     7640.89     7911.75    202.96 o 
  -8  -4   8     2406.54     2505.82     99.69 o 
  -7  -4   8      479.98      588.78     37.74 o 
  -6  -4   8     4571.94     4318.29     87.61 o 
  -5  -4   8      721.40      902.05     61.92 o 
  -4  -4   8       15.79        9.38      8.25 o 
  -3  -4   8     4345.87     4636.95     68.01 o 
  -2  -4   8      315.91      398.33     24.43 o 
  -1  -4   8      438.71      346.81     14.54 o 
   0  -4   8     1732.14     1808.44     37.28 o 
   1  -4   8     5396.25     5505.62     63.87 o 
   2  -4   8    36372.49    37842.13    304.33 o 
   3  -4   8    10078.47     9405.53    114.11 o 
   4  -4   8     6572.99     6924.44     96.24 o 
   5  -4   8     2872.98     2923.26     61.87 o 
   6  -4   8     2307.75     1967.48    162.95 o 
   7  -4   8      543.23      572.83     43.09 o 
   8  -4   8     1670.74     1746.94     84.53 o 
   9  -4   8      797.54      959.48     66.92 o 
  10  -4   8       55.04       40.52     31.92 o 
  11  -4   8      764.27      848.78     88.08 o 
  12  -4   8       38.80       98.23     44.91 o 
  13  -4   8       11.43       -1.12     35.71 o 
  14  -4   8       70.44      123.63     50.90 o 
  15  -4   8       12.23        6.81     46.89 o 
 -15  -3   8      201.21       56.74     65.05 o 
 -14  -3   8      406.22      381.84     66.84 o 
 -13  -3   8        1.64      -18.47     44.40 o 
 -12  -3   8      127.53       86.17    100.47 o 
 -11  -3   8        0.24        1.85     29.45 o 
 -10  -3   8      173.82      195.23     45.02 o 
  -9  -3   8       62.51       52.84     22.09 o 
  -8  -3   8      346.39      415.91     38.13 o 
  -7  -3   8     1005.41      994.48     44.27 o 
  -6  -3   8     1605.10     1310.73     40.12 o 
  -5  -3   8      952.88     1318.00     32.95 o 
  -4  -3   8     8126.92     8777.00    103.94 o 
  -3  -3   8     9766.15     9426.46     86.49 o 
  -2  -3   8     1466.75     1345.27     25.37 o 
  -1  -3   8     4782.65     4719.37     52.77 o 
   0  -3   8      679.97      733.69     18.77 o 
   1  -3   8      505.30      599.73     19.88 o 
   2  -3   8      877.56      901.54     20.90 o 
   3  -3   8     2821.42     2735.84     40.63 o 
   4  -3   8       70.44       37.37      9.47 o 
   5  -3   8     1632.59     1475.57     40.47 o 
   6  -3   8      131.37      102.48     16.99 o 
   7  -3   8     2760.72     3110.59    110.43 o 
   9  -3   8      769.07      767.92     58.06 o 
  10  -3   8      694.99      572.37     97.67 o 
  11  -3   8       78.84      119.19     40.82 o 
  12  -3   8     1145.80     1272.26     98.59 o 
  13  -3   8      383.65      416.92     65.27 o 
  14  -3   8      113.29       90.91     45.92 o 
  15  -3   8       32.21       -0.44     43.55 o 
 -15  -2   8        7.81      -11.11     44.61 o 
 -14  -2   8       17.77       31.16     34.19 o 
 -13  -2   8      102.85       67.18     48.40 o 
 -12  -2   8      128.22      107.28     42.80 o 
 -11  -2   8       23.47        9.22     24.74 o 
 -10  -2   8     1871.12     1741.86    127.13 o 
  -9  -2   8      378.70      399.15     43.56 o 
  -8  -2   8        0.28        4.84     14.05 o 
  -7  -2   8      422.67      429.19     25.07 o 
  -6  -2   8     4486.91     4285.95     70.14 o 
  -5  -2   8     8321.52     9157.27    105.44 o 
  -4  -2   8     5132.58     4461.64     59.53 o 
  -3  -2   8       61.46      114.50     23.72 o 
  -2  -2   8     2583.50     2836.02     36.17 o 
  -1  -2   8      225.93      259.94     12.28 o 
   0  -2   8     5218.75     5063.53     54.15 o 
   1  -2   8    37128.57    36035.88    284.46 o 
   2  -2   8     8401.19     7694.67     74.36 o 
   3  -2   8     8649.20     9299.24    117.84 o 
   4  -2   8      586.17      637.46     24.23 o 
   5  -2   8     2374.32     2590.27     52.86 o 
   6  -2   8      905.77      954.13     39.36 o 
   7  -2   8      216.54      194.13     18.23 o 
   8  -2   8      246.92      235.52     27.03 o 
   9  -2   8       12.74        7.05     17.75 o 
  10  -2   8       63.88       25.05     20.75 o 
  11  -2   8       32.88       43.36     26.36 o 
  12  -2   8      739.68      888.23     76.66 o 
  13  -2   8     2026.83     1928.75    116.26 o 
  14  -2   8     2744.39     2820.88    148.73 o 
  15  -2   8      609.10      525.62     63.99 o 
 -15  -1   8      106.71       23.14     45.75 o 
 -14  -1   8      182.37      126.88     51.79 o 
 -13  -1   8      356.37      349.89     50.96 o 
 -12  -1   8     1481.61     1266.24     67.70 o 
 -11  -1   8     7342.25     7607.44    152.79 o 
 -10  -1   8     8693.87     9297.98    209.07 o 
  -9  -1   8     2664.48     2756.38     94.96 o 
  -8  -1   8     1297.10     1067.11     48.95 o 
  -7  -1   8      992.72     1153.46     33.05 o 
  -6  -1   8     3208.93     3443.65     59.76 o 
  -5  -1   8    14099.07    13069.44    179.30 o 
  -4  -1   8    15830.88    16289.83    154.09 o 
  -3  -1   8     2117.36     1841.98     26.88 o 
  -2  -1   8     7360.54     7251.81     66.77 o 
  -1  -1   8     2504.73     2075.26     36.53 o 
   0  -1   8      140.32      242.30     11.40 o 
   1  -1   8     5889.03     5232.05     54.57 o 
   2  -1   8    11413.66    11043.67    111.21 o 
   3  -1   8      155.81      190.59     11.19 o 
   4  -1   8     7107.34     7052.40     77.58 o 
   5  -1   8      717.30      771.64     24.78 o 
   6  -1   8    12499.35    12114.13    139.64 o 
   7  -1   8     6221.79     6803.93    109.41 o 
   8  -1   8    10195.12    10820.61    222.32 o 
   9  -1   8    12973.75    13126.58    256.32 o 
  10  -1   8     1394.92     1252.46    139.53 o 
  11  -1   8       72.34       58.59     24.68 o 
  12  -1   8      101.01      164.67     46.91 o 
  13  -1   8      859.08      852.80     72.83 o 
  14  -1   8      371.06      590.86     64.87 o 
  15  -1   8      443.10      452.92     57.48 o 
 -15   0   8     1556.80     1421.44    113.42 o 
 -14   0   8     1036.68     1134.04     97.41 o 
 -13   0   8      251.37      193.59     44.59 o 
 -12   0   8      470.24      499.93     75.84 o 
 -11   0   8     1830.18     1868.71    125.43 o 
 -10   0   8     2192.70     2418.18     73.11 o 
  -9   0   8     1723.57     1928.51     61.32 o 
  -8   0   8      798.80      650.78     32.45 o 
  -7   0   8     4870.18     5134.15     73.53 o 
  -6   0   8      465.98      602.46     25.38 o 
  -5   0   8     2368.90     2109.16     34.41 o 
  -4   0   8     4963.22     5344.13     62.85 o 
  -3   0   8     6563.49     6129.79     69.01 o 
  -2   0   8     7935.87     7684.44     75.47 o 
  -1   0   8     1502.15     1473.32     29.20 o 
   0   0   8     1519.72     1045.61     18.74 o 
   1   0   8    11653.70    12846.37    111.96 o 
   2   0   8    21632.76    21321.00    194.99 o 
   3   0   8    25843.26    25811.23    234.82 o 
   4   0   8    18647.65    19269.51    180.93 o 
   5   0   8      276.11      214.33     12.71 o 
   6   0   8     1946.47     1664.21     30.05 o 
   7   0   8      329.68      336.56     17.97 o 
   8   0   8      226.14      289.06     31.87 o 
   9   0   8     2336.43     2348.30     71.87 o 
  10   0   8      552.69      623.49     75.01 o 
  11   0   8      388.81      296.44     35.43 o 
  12   0   8       14.30        6.26     19.44 o 
  13   0   8       76.40       81.84     29.34 o 
  14   0   8     1114.18     1178.94     83.23 o 
  15   0   8     1002.76      953.53     72.07 o 
 -15   1   8      115.33      100.36     44.98 o 
 -14   1   8        9.32       11.97     34.53 o 
 -13   1   8       19.45        7.50     29.14 o 
 -12   1   8      439.14      508.89     64.35 o 
 -11   1   8      307.35      217.27     47.92 o 
 -10   1   8      155.09      141.09     27.59 o 
  -9   1   8     1500.16     1602.98     55.52 o 
  -8   1   8     3046.07     2897.69     62.43 o 
  -7   1   8       18.83       17.80      9.16 o 
  -6   1   8     4631.95     4621.68     70.62 o 
  -5   1   8     5229.80     5175.08     63.61 o 
  -4   1   8     4883.30     4477.65     54.95 o 
  -3   1   8     1814.79     1619.22     24.82 o 
  -2   1   8     6670.55     6728.44     67.56 o 
  -1   1   8      191.94      283.06     11.81 o 
   0   1   8     1081.65     1265.20     21.92 o 
   1   1   8     5669.60     4344.13     45.46 o 
   2   1   8     7149.49     8098.69     74.97 o 
   3   1   8        0.99        4.11      5.48 o 
   4   1   8        3.01        5.46      5.62 o 
   5   1   8     5022.23     4890.15     60.41 o 
   6   1   8      245.04      232.63     14.65 o 
   7   1   8     3047.59     3111.16     82.33 o 
   8   1   8      650.85      811.69     25.83 o 
   9   1   8       29.23        1.00     12.12 o 
  10   1   8     1178.54     1032.54     49.03 o 
  11   1   8      235.39      243.31     25.46 o 
  12   1   8       13.92       17.50     17.88 o 
  13   1   8      263.36      212.47     34.83 o 
  14   1   8     1569.89     1854.04     99.66 o 
  15   1   8        4.08       24.27     32.40 o 
 -15   2   8       78.10       73.01     41.77 o 
 -14   2   8      111.05       70.95     38.49 o 
 -13   2   8       48.89       51.28     35.85 o 
 -12   2   8      825.15      751.91     75.49 o 
 -11   2   8      237.27      282.19     43.10 o 
 -10   2   8      104.90       50.75     22.58 o 
  -9   2   8        1.23        5.44     16.34 o 
  -8   2   8       52.32       28.77     15.37 o 
  -7   2   8     6067.62     6413.65     89.67 o 
  -6   2   8     4097.47     4438.97     68.74 o 
  -5   2   8     4938.01     4956.00     62.04 o 
  -4   2   8      148.30      180.46     11.46 o 
  -3   2   8     2419.43     2832.69     37.10 o 
  -2   2   8     6924.47     7107.22     63.44 o 
  -1   2   8    25417.65    25457.54    188.93 o 
   0   2   8     8837.51     8716.08     71.84 o 
   1   2   8      887.98      879.24     15.79 o 
   2   2   8       98.96      290.20     10.31 o 
   3   2   8     1767.82     2154.54     35.57 o 
   4   2   8      512.38      643.90     19.05 o 
   5   2   8      116.63      156.43      9.73 o 
   6   2   8       49.34       47.06      7.44 o 
   7   2   8      223.69      223.90     14.89 o 
   8   2   8       37.87       67.94     11.58 o 
   9   2   8       66.72      105.91     16.59 o 
  10   2   8     1664.73     1763.81     57.12 o 
  11   2   8     3185.28     3495.72     87.37 o 
  12   2   8     2087.17     2265.44     91.83 o 
  13   2   8     1111.42     1155.68     53.82 o 
  14   2   8      917.13      979.05    102.87 o 
  15   2   8       19.17       13.68     34.06 o 
 -15   3   8       99.07      115.77     45.53 o 
 -14   3   8      943.47      831.18     77.76 o 
 -13   3   8     2613.54     2896.07    130.36 o 
 -12   3   8     4538.04     4694.11    165.97 o 
 -11   3   8      625.27      429.55     62.93 o 
 -10   3   8      571.66      581.37    126.51 o 
  -9   3   8      490.87      444.84     38.64 o 
  -8   3   8     3247.24     3579.35     74.31 o 
  -7   3   8     6781.51     6883.14    115.17 o 
  -6   3   8    15444.04    15958.58    180.93 o 
  -5   3   8     9672.10    10020.05    111.72 o 
  -4   3   8      727.03      597.84     19.35 o 
  -3   3   8     1545.14     1551.11     34.01 o 
  -2   3   8    16899.05    17608.97    147.62 o 
  -1   3   8     9795.64     8913.67     83.20 o 
   0   3   8     9240.49    10062.99     82.11 o 
   1   3   8     5238.41     4942.91     49.23 o 
   2   3   8     2763.55     2158.57     29.49 o 
   3   3   8     2789.26     3576.13     48.16 o 
   4   3   8     3765.37     3833.15     50.92 o 
   5   3   8     7352.12     7917.65     96.10 o 
   6   3   8    19110.06    18464.77    204.70 o 
   7   3   8    20787.29    20698.70    227.79 o 
   8   3   8     6013.03     6421.29     95.24 o 
   9   3   8     3148.08     3212.60     74.29 o 
  10   3   8        4.06        1.58     15.77 o 
  11   3   8      460.49      449.62     40.63 o 
  12   3   8      174.81      244.51     40.88 o 
  13   3   8      222.70      206.80     30.06 o 
  14   3   8      427.96      337.57     35.49 o 
  15   3   8        2.58      -11.47     25.53 o 
 -15   4   8       67.45       63.15     47.83 o 
 -14   4   8       20.66      -29.26     29.26 o 
 -13   4   8       44.89       55.65     36.91 o 
 -12   4   8     1767.59     1954.69    107.24 o 
 -11   4   8      141.97       96.00     35.31 o 
 -10   4   8     1164.14     1155.71     77.09 o 
  -9   4   8       43.46       -2.30     34.36 o 
  -8   4   8     2109.53     2152.16     96.54 o 
  -7   4   8     8103.38     8452.59    168.30 o 
  -6   4   8     9849.27     9934.89    139.06 o 
  -5   4   8    14210.30    14348.06    156.38 o 
  -4   4   8    10244.94    10087.93     96.35 o 
  -3   4   8      276.19      286.09     11.25 o 
  -2   4   8     3869.00     3804.22     42.64 o 
  -1   4   8     2159.66     2458.23     31.81 o 
   0   4   8    12396.91    10864.78     86.26 o 
   1   4   8    20282.13    19859.71    148.61 o 
   2   4   8    14603.01    13988.99    119.65 o 
   3   4   8     1725.42     1666.26     31.68 o 
   4   4   8      604.67      547.55     19.24 o 
   5   4   8      819.67      844.63     25.21 o 
   6   4   8     1013.56      921.24     27.32 o 
   7   4   8      784.47      708.64     28.62 o 
   8   4   8       55.71       46.05     13.50 o 
   9   4   8      324.52      322.58     27.63 o 
  10   4   8      107.45       34.77     18.12 o 
  11   4   8      585.66      494.45     42.05 o 
  12   4   8     1401.44     1625.84     66.03 o 
  13   4   8     1422.68     1476.83     66.51 o 
  14   4   8     1354.35     1503.03    106.52 o 
  15   4   8      538.84      431.58     43.49 o 
 -15   5   8      103.54       56.03     50.62 o 
 -14   5   8      102.36      117.49     44.60 o 
 -13   5   8       95.96       46.51     36.93 o 
 -12   5   8      132.40       63.04     36.36 o 
 -11   5   8     5618.63     5574.20    188.29 o 
 -10   5   8     1211.86     1067.34     77.22 o 
  -9   5   8      522.77      484.97     91.75 o 
  -8   5   8       85.83      105.27     31.56 o 
  -7   5   8     5052.03     5292.46    136.76 o 
  -6   5   8      365.28      326.55     27.36 o 
  -5   5   8     8250.61     9019.01     98.04 o 
  -4   5   8     4689.22     4617.81     60.56 o 
  -3   5   8      393.88      370.12     13.45 o 
  -2   5   8     2058.24     2030.78     29.03 o 
  -1   5   8      600.69      476.05     14.39 o 
   0   5   8     1652.04     2108.17     29.22 o 
   1   5   8       65.16      127.47      8.57 o 
   2   5   8     2583.59     3008.96     37.84 o 
   3   5   8      612.97      556.96     18.58 o 
   4   5   8     2436.83     2424.06     44.40 o 
   5   5   8      345.03      360.24     20.81 o 
   6   5   8      488.65      486.03     26.34 o 
   7   5   8     1524.35     1458.18     61.15 o 
   8   5   8     5112.29     5000.96    101.88 o 
   9   5   8      611.16      684.48     50.65 o 
  10   5   8       87.30       47.48     19.85 o 
  11   5   8      234.96      222.51     31.11 o 
  12   5   8      278.77      253.54     30.42 o 
  13   5   8      139.13       53.26     22.77 o 
  14   5   8      102.90      110.98     32.16 o 
  15   5   8       76.34       97.54     29.31 o 
 -14   6   8       28.70       96.24     46.78 o 
 -13   6   8      480.68      383.42     68.88 o 
 -12   6   8      510.64      574.79     86.50 o 
 -11   6   8       63.73       44.39     32.33 o 
 -10   6   8      412.14      380.20     54.94 o 
  -9   6   8      800.98      744.38    130.68 o 
  -8   6   8     1419.10     1532.41     89.10 o 
  -7   6   8     5047.53     4634.18    182.31 o 
  -6   6   8      800.21      836.51     53.12 o 
  -5   6   8     2857.96     3302.61     74.57 o 
  -4   6   8      570.04      698.04     24.20 o 
  -3   6   8    10565.96    10577.98     94.48 o 
  -2   6   8     4781.13     5027.05     57.07 o 
  -1   6   8        0.83        9.89      5.97 o 
   0   6   8     1931.42     1718.90     28.33 o 
   1   6   8       38.47      118.38      9.02 o 
   2   6   8      240.38      201.38     10.51 o 
   3   6   8      892.65      857.13     25.30 o 
   4   6   8       19.55       15.76      8.72 o 
   5   6   8     3780.70     3962.92     89.05 o 
   6   6   8     1079.98      962.70     38.12 o 
   7   6   8       80.62      164.80     25.11 o 
   8   6   8      916.08      910.35     48.21 o 
   9   6   8     2513.85     2719.08     87.69 o 
  10   6   8     2087.56     1885.77     71.23 o 
  11   6   8     2793.57     3252.50     89.95 o 
  12   6   8     2073.90     2212.02     76.96 o 
  13   6   8      512.69      367.01     55.55 o 
  14   6   8        3.76        1.56     24.00 o 
  15   6   8        6.15       41.97     28.67 o 
 -14   7   8     1133.52     1166.93    125.61 o 
 -13   7   8      871.68      992.76    208.53 o 
 -12   7   8     1567.14     1507.19    118.61 o 
 -11   7   8      805.52      837.35     82.50 o 
 -10   7   8       33.44       36.21     34.53 o 
  -9   7   8      411.44      484.38     62.87 o 
  -8   7   8     1416.93     1366.32     89.07 o 
  -7   7   8      245.22      206.58     62.89 o 
  -6   7   8      113.94      144.68     29.76 o 
  -5   7   8     5709.02     5819.65    105.44 o 
  -4   7   8     2572.36     2358.85     59.58 o 
  -3   7   8     1633.32     1760.93     36.89 o 
  -2   7   8     6405.42     6386.94     65.57 o 
  -1   7   8     4785.13     4421.40     51.32 o 
   0   7   8     3874.24     3975.60     48.86 o 
   1   7   8     3539.79     3690.52     47.72 o 
   2   7   8      414.76      493.68     17.47 o 
   3   7   8     2939.19     2904.67     44.07 o 
   4   7   8    10292.19    10061.86    130.72 o 
   5   7   8    19400.26    19031.59    240.57 o 
   6   7   8     6049.05     6468.30    121.19 o 
   7   7   8     4466.70     4456.55    109.66 o 
   8   7   8     2881.71     2608.10     82.66 o 
   9   7   8       64.57       59.66     21.54 o 
  10   7   8      756.05      671.03     46.01 o 
  11   7   8       85.43       57.71     23.62 o 
  12   7   8      121.40       68.58     37.83 o 
  13   7   8      184.79      174.61     32.85 o 
  14   7   8        5.88       16.61     26.79 o 
 -14   8   8       69.31       33.82     60.62 o 
 -13   8   8      106.60      162.28     57.02 o 
 -12   8   8       29.48       77.88     47.43 o 
 -11   8   8        0.15        3.14     35.33 o 
 -10   8   8      978.73      885.97    135.65 o 
  -9   8   8     1174.97     1374.39     99.51 o 
  -8   8   8     2580.92     2426.43    222.66 o 
  -7   8   8     8234.95     8385.56    246.10 o 
  -6   8   8     5415.80     5705.22    127.16 o 
  -5   8   8      254.33      291.38     26.47 o 
  -4   8   8      692.82      608.71     26.51 o 
  -3   8   8     2052.36     2089.50     53.33 o 
  -2   8   8    21451.41    21744.88    201.50 o 
  -1   8   8     9358.88     9469.92     90.70 o 
   0   8   8     4408.39     4237.12     52.25 o 
   1   8   8     1683.42     1717.72     33.07 o 
   2   8   8        3.93       -4.40      7.30 o 
   3   8   8     1544.62     1470.15     33.52 o 
   4   8   8      211.04      204.71     21.43 o 
   5   8   8      724.12      642.53     58.61 o 
   6   8   8       14.26      -14.67     14.67 o 
   7   8   8      379.48      304.54     32.46 o 
   8   8   8       43.17       11.05     16.35 o 
   9   8   8      281.69      245.18     35.81 o 
  10   8   8     2037.44     2130.02     83.23 o 
  11   8   8      869.32      768.31     52.84 o 
  12   8   8      284.30      301.18     47.95 o 
  13   8   8     1187.13     1273.65     90.39 o 
  14   8   8      211.39       38.67     38.63 o 
 -13   9   8     1187.40     1090.29    135.46 o 
 -12   9   8     1437.39     1465.14    117.32 o 
 -11   9   8      372.31      197.70     58.50 o 
 -10   9   8       15.60      -15.68     35.66 o 
  -9   9   8       20.13        8.01     34.62 o 
  -8   9   8      199.92      174.73     48.92 o 
  -7   9   8     2706.46     2589.22    127.99 o 
  -6   9   8     2957.05     2984.17    100.32 o 
  -5   9   8       43.36       36.90     24.81 o 
  -4   9   8      309.82      343.63     38.23 o 
  -3   9   8     2754.03     2638.18     59.31 o 
  -2   9   8      320.87      335.54     22.92 o 
  -1   9   8      873.62      797.46     26.54 o 
   0   9   8      111.63       83.93     12.43 o 
   1   9   8     1944.89     2046.00     43.34 o 
   2   9   8      771.91      629.87     24.48 o 
   3   9   8     1636.76     1529.19     37.48 o 
   4   9   8       68.21       60.27     14.40 o 
   5   9   8      557.82      525.43     44.25 o 
   6   9   8     6397.30     6320.94    146.29 o 
   7   9   8      869.91      942.01     72.09 o 
   8   9   8       16.88       20.53     21.78 o 
   9   9   8      103.68       95.20     28.83 o 
  10   9   8      417.72      357.87     50.29 o 
  11   9   8       84.76      100.21     34.34 o 
  12   9   8       17.58       26.88     30.20 o 
  13   9   8       46.09       58.63     35.49 o 
 -12  10   8       78.30       52.53     65.67 o 
 -11  10   8      418.15      460.00    216.80 o 
 -10  10   8     1456.61     1333.57    110.82 o 
  -9  10   8      749.97      763.39    113.48 o 
  -8  10   8      165.08      136.98    112.21 o 
  -7  10   8      104.90      160.43     78.59 o 
  -6  10   8       25.53       13.65     23.52 o 
  -5  10   8     1413.77     1491.39     60.52 o 
  -4  10   8       19.18       17.37     12.55 o 
  -3  10   8     1161.15     1113.93     42.91 o 
  -2  10   8      144.18      243.59     25.77 o 
  -1  10   8       85.68       61.47     19.50 o 
   0  10   8      498.94      496.95     31.10 o 
   1  10   8     1209.58     1067.29     33.38 o 
   2  10   8      194.54      100.61     14.89 o 
   3  10   8     3921.19     4110.16     71.32 o 
   4  10   8     1514.52     1467.66     55.55 o 
   5  10   8       18.07       -0.82     16.55 o 
   6  10   8       45.02       30.74     22.88 o 
   7  10   8      910.00      922.86     63.15 o 
   8  10   8      784.36      766.47     61.14 o 
   9  10   8     1244.72     1244.05     77.46 o 
  10  10   8     3289.83     3419.86    125.28 o 
  11  10   8     1429.73     1599.92    129.93 o 
  12  10   8       46.55       30.71     33.33 o 
  13  10   8        8.01       27.84     37.36 o 
 -12  11   8      161.94      213.50     86.97 o 
 -11  11   8      331.34      227.99     66.55 o 
 -10  11   8      219.93      204.30     74.36 o 
  -9  11   8      202.11      158.92     56.66 o 
  -8  11   8        6.96        6.17     38.82 o 
  -7  11   8       12.08        4.10     27.66 o 
  -6  11   8      118.56      124.96     51.99 o 
  -5  11   8      302.20      341.98     37.46 o 
  -4  11   8     2248.25     2209.25     75.17 o 
  -3  11   8     3553.70     3554.31     87.60 o 
  -2  11   8     8346.22     8622.59    177.36 o 
  -1  11   8     5407.77     5410.32    126.39 o 
   0  11   8      581.44      608.94     41.62 o 
   1  11   8       77.68       55.86     14.98 o 
   2  11   8     2299.75     2418.70     63.30 o 
   3  11   8     4310.42     4626.53    134.61 o 
   4  11   8     4636.99     4884.95    107.31 o 
   5  11   8     5168.71     5345.47    135.41 o 
   6  11   8     1348.97     1434.91     75.20 o 
   7  11   8      414.44      376.50     45.54 o 
   8  11   8      818.44      848.28     69.21 o 
   9  11   8       44.74       41.32     31.47 o 
  10  11   8       47.04       88.55     37.15 o 
  11  11   8      370.97      264.28     50.55 o 
  12  11   8      189.94      143.76     55.81 o 
 -11  12   8       55.04       -0.49     66.68 o 
 -10  12   8     1337.13     1546.86    130.33 o 
  -9  12   8     3071.15     3174.07    171.11 o 
  -8  12   8     1746.24     1752.99    147.21 o 
  -7  12   8     2077.51     2015.52     98.35 o 
  -6  12   8     2024.59     2005.57     79.87 o 
  -5  12   8       75.98       81.42     31.19 o 
  -4  12   8     2178.79     2167.35    102.72 o 
  -3  12   8     2614.80     2559.72     84.16 o 
  -2  12   8     3854.60     3594.11    103.07 o 
  -1  12   8      996.51     1221.30     59.68 o 
   0  12   8      190.27      151.30     28.56 o 
   1  12   8     2763.31     2830.75     84.07 o 
   2  12   8     1862.34     2087.81     61.47 o 
   3  12   8       77.47       36.28     21.09 o 
   4  12   8      796.76      881.91     50.40 o 
   5  12   8      339.58      370.06     50.90 o 
   6  12   8       86.06      108.48     32.76 o 
   7  12   8      109.53       41.03     30.21 o 
   8  12   8     1329.98     1311.45     81.89 o 
   9  12   8      514.93      585.70     63.11 o 
  10  12   8     1094.28      910.55     77.14 o 
  11  12   8     2158.27     2568.93    127.81 o 
 -10  13   8       92.39        8.12     76.15 o 
  -9  13   8      541.33      533.81     91.60 o 
  -8  13   8       88.36       60.17     41.98 o 
  -7  13   8        0.85       16.33     56.78 o 
  -6  13   8        3.39       -8.96     33.89 o 
  -5  13   8       37.80       31.35     32.35 o 
  -4  13   8      327.42      377.94     60.09 o 
  -3  13   8        5.34       19.68     23.37 o 
  -2  13   8      227.40      169.97     32.23 o 
  -1  13   8     1153.70     1284.49     64.16 o 
   0  13   8      949.96      984.92     57.15 o 
   1  13   8      389.72      391.36     36.69 o 
   2  13   8      323.67      311.66     42.00 o 
   3  13   8      951.69      976.69     52.20 o 
   4  13   8      994.92     1161.57     58.67 o 
   5  13   8      182.36      125.69     29.52 o 
   6  13   8      168.26      135.45     35.34 o 
   7  13   8        2.80        2.76     28.22 o 
   8  13   8      277.62      218.10     44.41 o 
   9  13   8       91.65       47.37     35.59 o 
  10  13   8      713.60      647.00     70.41 o 
  -8  14   8      153.11       84.71     73.85 o 
  -7  14   8      155.47      106.22     72.51 o 
  -6  14   8       61.73       83.21     41.45 o 
  -5  14   8      121.80      137.05     44.83 o 
  -4  14   8        1.41        6.24     44.41 o 
  -3  14   8        3.27      -18.93     23.14 o 
  -2  14   8       46.31      -18.31     23.91 o 
  -1  14   8       45.89       39.12     25.74 o 
   0  14   8      508.79      539.34     46.56 o 
   1  14   8     2434.50     2988.74    134.29 o 
   2  14   8      673.14      719.97     56.60 o 
   3  14   8      631.94      628.59     96.43 o 
   4  14   8      525.95      500.20     65.92 o 
   5  14   8       50.90       35.89     31.09 o 
   6  14   8       56.32       36.23     32.44 o 
   7  14   8     1098.57     1171.50     81.25 o 
   8  14   8     1858.31     2231.59    109.79 o 
   9  14   8      229.11      136.79     70.89 o 
  -6  15   8      229.16      145.18     73.63 o 
  -5  15   8     2098.25     2376.00    175.51 o 
  -4  15   8     2952.62     3087.04    192.39 o 
  -3  15   8      579.75      673.87    103.41 o 
  -2  15   8     1000.64     1058.12     78.39 o 
  -1  15   8      505.98      524.52     54.67 o 
   0  15   8      247.48      212.08     36.74 o 
   1  15   8      451.91      375.93     52.00 o 
   2  15   8     1403.43     1185.38    127.53 o 
   3  15   8     2224.14     2134.41    166.63 o 
   4  15   8      799.74      729.77    114.10 o 
   5  15   8      236.55      185.82     78.26 o 
   6  15   8      287.89      323.34     52.60 o 
   7  15   8        3.04       16.83     44.27 o 
  -4  16   8      497.89      350.62     94.34 o 
  -3  16   8      551.27      425.27     94.21 o 
  -2  16   8      271.00      245.44     52.77 o 
  -1  16   8      668.40      613.10     67.69 o 
   0  16   8        3.61       27.83     59.43 o 
   1  16   8       27.66       74.51     67.45 o 
   2  16   8     1013.20      914.92    120.24 o 
   3  16   8      831.89      961.34    125.34 o 
   4  16   8      446.34      492.45    107.33 o 
  -4 -14   9       28.29       19.06     51.47 o 
  -3 -14   9      438.17      445.90    134.89 o 
  -2 -14   9     1131.91     1322.81    111.81 o 
  -1 -14   9      958.10      740.03    109.23 o 
   0 -14   9      937.17      947.44     74.65 o 
   1 -14   9       78.63       84.65     90.44 o 
   2 -14   9        0.23        6.87     59.22 o 
   3 -14   9       24.52      -14.52     60.20 o 
  -6 -13   9     1245.76     1437.30     99.83 o 
  -5 -13   9     1894.33     2061.95    138.48 o 
  -4 -13   9      134.66      124.22     54.20 o 
  -3 -13   9        0.68        9.78     50.38 o 
  -2 -13   9       10.54       78.07     63.54 o 
  -1 -13   9        2.88        2.24     28.40 o 
   0 -13   9      124.28      106.23     30.42 o 
   1 -13   9       86.36       69.43     40.20 o 
   2 -13   9      474.86      358.23     53.43 o 
   3 -13   9      448.45      462.25     93.80 o 
   4 -13   9      333.26      367.90     87.91 o 
   5 -13   9     3479.19     3741.29    225.76 o 
   6 -13   9     2016.38     1925.28    171.09 o 
  -8 -12   9        6.27       14.66     52.71 o 
  -7 -12   9      703.78      729.75    103.39 o 
  -6 -12   9      239.70      169.17     50.25 o 
  -5 -12   9       71.05       30.58     36.19 o 
  -4 -12   9       10.44       39.47     34.09 o 
  -3 -12   9       32.86       11.11     50.28 o 
  -2 -12   9     1217.25     1131.13     99.37 o 
  -1 -12   9     1973.05     2221.62     80.68 o 
   0 -12   9     1021.92     1011.13     68.21 o 
   1 -12   9      987.48      913.06     55.92 o 
   2 -12   9      159.10      123.32     32.38 o 
   3 -12   9        2.34       15.31     34.02 o 
   4 -12   9      103.66       86.94     42.91 o 
   5 -12   9      264.95      156.88     47.42 o 
   6 -12   9      507.66      591.93     73.14 o 
   7 -12   9      104.72       -5.27     62.00 o 
   8 -12   9      274.39      332.71     96.82 o 
 -10 -11   9      110.87      159.80     90.33 o 
  -9 -11   9       14.78       -1.79     50.45 o 
  -8 -11   9      125.40      114.01     47.06 o 
  -7 -11   9      704.64      544.34     72.70 o 
  -6 -11   9      388.63      374.89     49.65 o 
  -5 -11   9       68.63       26.01     35.11 o 
  -4 -11   9      701.40      780.84     66.75 o 
  -3 -11   9      144.51      158.43     37.75 o 
  -2 -11   9      884.61      846.69     56.13 o 
  -1 -11   9      144.76      158.89     27.74 o 
   0 -11   9        2.01      -16.24     19.37 o 
   1 -11   9       11.38      -19.58     19.58 o 
   2 -11   9      799.95      686.51     49.44 o 
   3 -11   9       32.05        7.34     22.52 o 
   4 -11   9      189.18      150.30     42.66 o 
   5 -11   9      598.24      432.38     85.74 o 
   6 -11   9      394.78      325.52     85.86 o 
   7 -11   9      634.56      644.61    121.77 o 
   8 -11   9      198.53      182.03     85.31 o 
   9 -11   9       11.53       79.88     74.18 o 
 -11 -10   9      136.68       77.37     56.81 o 
 -10 -10   9      635.66      709.96    105.29 o 
  -9 -10   9       67.22       56.46     41.51 o 
  -8 -10   9      327.65      328.90     59.53 o 
  -7 -10   9      691.46      630.47     74.05 o 
  -6 -10   9       74.55       55.62     36.10 o 
  -5 -10   9      633.35      540.51     57.34 o 
  -4 -10   9      880.97      888.22     79.32 o 
  -3 -10   9     1863.34     2073.41     66.76 o 
  -2 -10   9     2254.12     2279.38     61.51 o 
  -1 -10   9      769.72      805.51     57.93 o 
   0 -10   9      291.01      306.00     33.29 o 
   1 -10   9       16.22        5.38     18.31 o 
   2 -10   9      611.01      698.00     44.12 o 
   3 -10   9      324.39      320.76     37.66 o 
   4 -10   9        7.15       -8.06     25.99 o 
   5 -10   9      178.29      198.48     38.63 o 
   6 -10   9      140.32      116.15     44.33 o 
   7 -10   9      156.38      134.72     47.86 o 
   8 -10   9      960.86     1096.95    142.67 o 
   9 -10   9     1133.39     1245.43    154.60 o 
  10 -10   9     1041.77      726.75    130.54 o 
 -12  -9   9      169.79       83.55     55.86 o 
 -11  -9   9       25.12       72.51     51.18 o 
 -10  -9   9     1596.67     1833.93    119.90 o 
  -9  -9   9     2265.34     2340.85    168.31 o 
  -8  -9   9     1571.06     1624.51    138.60 o 
  -7  -9   9      700.67      605.59     74.48 o 
  -6  -9   9       36.22       61.55     34.48 o 
  -5  -9   9      125.96      140.35     34.34 o 
  -4  -9   9      263.81      214.17     37.45 o 
  -3  -9   9        6.41       81.98     19.77 o 
  -2  -9   9       11.87       37.28     15.42 o 
  -1  -9   9      141.12      137.03     21.39 o 
   0  -9   9      206.13      192.85     27.06 o 
   1  -9   9      101.15       94.19     22.12 o 
   2  -9   9     6157.04     6114.16    124.86 o 
   3  -9   9    10450.39    11223.92    187.44 o 
   4  -9   9     3526.67     3387.26    193.33 o 
   5  -9   9     2074.27     2261.43     89.75 o 
   6  -9   9     2521.76     2643.78    202.66 o 
   7  -9   9       14.48       84.43     58.43 o 
   8  -9   9      622.03      553.71    104.58 o 
   9  -9   9      385.65      290.71     85.00 o 
  10  -9   9     2377.82     2392.75    191.90 o 
  11  -9   9      388.87      458.56    107.73 o 
 -12  -8   9      337.68      533.55     91.78 o 
 -11  -8   9        5.39       -9.37     38.59 o 
 -10  -8   9      227.76      224.12     65.86 o 
  -9  -8   9      546.44      564.97     69.25 o 
  -8  -8   9      119.14      113.76     40.07 o 
  -7  -8   9      174.66      107.85     34.92 o 
  -6  -8   9      238.32      193.16     39.99 o 
  -5  -8   9        6.57       14.26     21.51 o 
  -4  -8   9     1392.82     1588.18     63.49 o 
  -3  -8   9     3141.22     3383.82     79.63 o 
  -2  -8   9     4961.95     5537.92    119.06 o 
  -1  -8   9     5259.63     5045.27     95.59 o 
   0  -8   9     2406.17     2492.76     63.48 o 
   1  -8   9      144.91      136.76     22.14 o 
   2  -8   9        3.19       24.02     15.46 o 
   3  -8   9      674.69      694.66     33.51 o 
   4  -8   9      136.07       94.84     20.40 o 
   5  -8   9      335.69      430.84     37.62 o 
   6  -8   9      291.07      345.57     50.56 o 
   7  -8   9       53.99       72.87     51.12 o 
   8  -8   9        0.07      -29.67     40.03 o 
   9  -8   9      253.16      221.62     70.50 o 
  10  -8   9      539.06      352.71     88.53 o 
  11  -8   9     1263.67     1176.65    137.08 o 
  12  -8   9      237.54      171.68     76.24 o 
 -13  -7   9      741.31      783.67    108.91 o 
 -12  -7   9      113.47       79.39     49.91 o 
 -11  -7   9      134.95      107.79     45.38 o 
 -10  -7   9      248.96      195.43     82.12 o 
  -9  -7   9      518.19      478.66     63.36 o 
  -8  -7   9      585.86      554.23     64.57 o 
  -7  -7   9     2809.88     2882.05    116.93 o 
  -6  -7   9     1704.58     1530.79     86.27 o 
  -5  -7   9       63.83       33.07     19.82 o 
  -4  -7   9       17.74       18.50     14.73 o 
  -3  -7   9      506.41      574.58     27.39 o 
  -2  -7   9      546.83      401.79     34.14 o 
  -1  -7   9     2532.01     2367.85     49.83 o 
   0  -7   9      183.16      213.06     19.08 o 
   1  -7   9       22.09       63.86     14.18 o 
   2  -7   9     4008.68     3615.56     72.87 o 
   3  -7   9        0.46       11.72     11.48 o 
   4  -7   9     3181.88     3018.19     76.41 o 
   5  -7   9      953.43     1060.56     67.79 o 
   6  -7   9       44.45       31.97     22.10 o 
   7  -7   9      297.05      148.98     56.25 o 
   8  -7   9      206.81      191.46     61.79 o 
   9  -7   9        3.46       27.92     42.40 o 
  10  -7   9        0.49       25.65     44.70 o 
  11  -7   9      624.00      574.88     98.01 o 
  12  -7   9       17.86       17.92     55.32 o 
  13  -7   9      226.08      117.23     72.00 o 
 -14  -6   9       53.59       22.43     54.03 o 
 -13  -6   9       59.58       47.17     50.64 o 
 -12  -6   9        5.50       13.46     41.35 o 
 -11  -6   9      260.57      259.86     50.75 o 
 -10  -6   9     1951.38     1872.00    107.64 o 
  -9  -6   9     3600.68     3723.89    180.92 o 
  -8  -6   9       59.41       47.91     28.66 o 
  -7  -6   9     1086.65     1128.62     76.40 o 
  -6  -6   9     2442.85     2477.18    100.67 o 
  -5  -6   9     2602.85     2721.47     89.41 o 
  -4  -6   9     4224.16     4467.81    117.25 o 
  -3  -6   9     2784.41     2433.81     53.06 o 
  -2  -6   9     1158.77     1452.68     34.09 o 
  -1  -6   9      196.94      230.59     17.46 o 
   0  -6   9       22.49       47.85      9.62 o 
   1  -6   9       28.23       63.11     10.80 o 
   2  -6   9     2456.17     2304.05     51.97 o 
   3  -6   9      351.00      371.61     25.44 o 
   4  -6   9        9.11       24.81     15.82 o 
   5  -6   9      130.05      104.36     37.77 o 
   6  -6   9     1294.31      971.70     72.74 o 
   7  -6   9     3186.14     3091.39    125.37 o 
   8  -6   9     3246.43     3304.04    185.36 o 
   9  -6   9     1981.55     1805.31    137.50 o 
  10  -6   9     2610.17     2939.78    181.10 o 
  11  -6   9      252.79      189.32     64.88 o 
  12  -6   9      402.12      563.17     94.14 o 
  13  -6   9      961.40     1048.24    121.07 o 
 -14  -5   9     1138.40     1017.27    170.28 o 
 -13  -5   9        7.51       24.92     87.88 o 
 -12  -5   9       55.44       75.67     43.24 o 
 -11  -5   9      953.03      852.20     95.64 o 
 -10  -5   9     2252.15     2555.18    115.89 o 
  -9  -5   9     2713.76     2571.08    111.76 o 
  -8  -5   9       16.00       -4.01     20.77 o 
  -7  -5   9      546.26      576.66     56.18 o 
  -6  -5   9     1187.93     1124.08     59.86 o 
  -5  -5   9     2208.58     2393.98    127.33 o 
  -4  -5   9     5062.52     5323.90     92.99 o 
  -3  -5   9        4.78       13.46      7.69 o 
  -2  -5   9     3652.51     3889.58     55.45 o 
  -1  -5   9      653.64      589.96     19.73 o 
   0  -5   9     4719.25     4569.01     61.69 o 
   1  -5   9    12617.08    12588.40    123.52 o 
   2  -5   9     5356.65     5518.19     83.83 o 
   3  -5   9    11069.88    10924.46    122.13 o 
   4  -5   9     8663.79     9427.56    144.55 o 
   5  -5   9     1788.33     1704.55     64.39 o 
   6  -5   9        0.07       -1.36     14.98 o 
   7  -5   9     3357.40     3128.94    126.38 o 
   8  -5   9     2735.37     2744.90    149.05 o 
   9  -5   9       37.76      116.88     48.14 o 
  10  -5   9      780.79      704.16     88.38 o 
  11  -5   9     1147.29     1133.26    109.71 o 
  12  -5   9      115.47      173.37     56.88 o 
  13  -5   9      437.21      552.74     89.41 o 
  14  -5   9      439.00      431.73     85.95 o 
 -14  -4   9       11.25       -0.79     38.93 o 
 -13  -4   9       32.23       -0.93     39.80 o 
 -12  -4   9      720.76      735.82     90.22 o 
 -11  -4   9     1357.40     1363.92    108.21 o 
 -10  -4   9      397.07      474.62     59.39 o 
  -9  -4   9      371.54      420.63     53.18 o 
  -8  -4   9     2572.20     2689.63    106.07 o 
  -7  -4   9      775.78      824.94     50.48 o 
  -6  -4   9     4443.94     4870.87    118.27 o 
  -5  -4   9     9478.38     8745.19    160.71 o 
  -4  -4   9    12692.30    13075.14    136.24 o 
  -3  -4   9    13476.16    14093.98    134.06 o 
  -2  -4   9     8805.95     8328.25     86.98 o 
  -1  -4   9     1961.85     1998.32     33.26 o 
   0  -4   9        2.17       -1.41      5.47 o 
   1  -4   9       32.12       39.60      8.51 o 
   2  -4   9     3221.84     3123.97     44.18 o 
   3  -4   9       22.17       20.96      8.01 o 
   4  -4   9      378.01      330.04     20.84 o 
   5  -4   9       35.10        8.56     11.38 o 
   6  -4   9      225.02      121.00     26.72 o 
   7  -4   9       21.11        9.53     19.09 o 
   8  -4   9     2616.23     2407.48    103.98 o 
   9  -4   9     1461.09     1492.19    155.74 o 
  10  -4   9     1254.14     1173.33     98.97 o 
  11  -4   9     1372.45     1305.51    108.03 o 
  12  -4   9      340.46      425.48     71.33 o 
  13  -4   9       53.42      -28.56     33.95 o 
  14  -4   9      964.52     1018.52    108.31 o 
 -15  -3   9      513.97      650.14     76.82 o 
 -14  -3   9      480.07      501.28     65.85 o 
 -13  -3   9     1032.00      992.23     81.56 o 
 -12  -3   9        0.54        8.67     32.16 o 
 -11  -3   9     1098.78      824.56     85.22 o 
 -10  -3   9     5040.42     4992.84    184.08 o 
  -9  -3   9     4879.49     5159.57    129.00 o 
  -8  -3   9     1216.50     1058.26     56.47 o 
  -7  -3   9       54.46       74.28     18.72 o 
  -6  -3   9       53.19       77.90     17.18 o 
  -5  -3   9      311.96      485.94     23.29 o 
  -4  -3   9      771.69      825.55     25.38 o 
  -3  -3   9      121.66      143.68      9.67 o 
  -2  -3   9      196.77      154.74     10.76 o 
  -1  -3   9     1208.13     1046.85     22.58 o 
   0  -3   9    10318.21    10468.06    100.76 o 
   1  -3   9      305.46      234.18     12.78 o 
   2  -3   9      957.95     1001.97     21.66 o 
   3  -3   9      374.27      366.86     15.69 o 
   4  -3   9      823.41      816.87     28.44 o 
   5  -3   9        4.43       -4.82      9.32 o 
   6  -3   9       23.39       12.48     12.59 o 
   7  -3   9       26.99        6.35     15.26 o 
   8  -3   9      554.68      668.08     54.84 o 
   9  -3   9      240.99      124.30    121.02 o 
  10  -3   9        8.70       11.10     24.81 o 
  11  -3   9      140.44       84.29     37.67 o 
  12  -3   9      500.43      528.13     72.28 o 
  13  -3   9      475.25      462.85     71.63 o 
  14  -3   9      353.03      388.12     69.96 o 
  15  -3   9      303.24      481.12     79.36 o 
 -15  -2   9      128.63       30.13     51.07 o 
 -14  -2   9       64.11       29.50     39.04 o 
 -13  -2   9      230.32      169.25     43.15 o 
 -12  -2   9     1311.36     1279.99    127.55 o 
 -11  -2   9     3024.71     3343.42    119.25 o 
 -10  -2   9     1471.46     1462.28     77.33 o 
  -9  -2   9        0.04      -10.06     17.34 o 
  -8  -2   9      174.53      112.13     23.77 o 
  -7  -2   9      253.80      277.34     37.32 o 
  -6  -2   9     7059.96     7597.79    105.37 o 
  -5  -2   9     6598.73     6238.40     82.27 o 
  -4  -2   9     1232.34     1387.46     32.96 o 
  -3  -2   9     1342.98     1265.24     21.20 o 
  -2  -2   9       83.77       81.91      7.73 o 
  -1  -2   9      129.64      116.50      9.76 o 
   0  -2   9     2924.89     3210.61     41.31 o 
   1  -2   9      113.63      168.96     10.69 o 
   2  -2   9      317.25      281.62     15.08 o 
   3  -2   9     5174.70     5441.80     74.40 o 
   4  -2   9     1366.96     1472.49     40.15 o 
   5  -2   9     1661.46     1570.43     41.81 o 
   6  -2   9     3291.34     3412.03     72.89 o 
   7  -2   9    13579.20    14077.05    219.41 o 
   8  -2   9     3880.85     3953.10    128.80 o 
   9  -2   9      394.35      388.66     46.83 o 
  10  -2   9      106.79       82.47     28.99 o 
  11  -2   9      318.48      256.49    192.09 o 
  12  -2   9      348.11      374.47     58.08 o 
  13  -2   9      649.98      682.34     76.48 o 
  14  -2   9      747.26      902.72     90.16 o 
  15  -2   9       72.60       53.77     43.83 o 
 -15  -1   9       22.61       43.57     47.74 o 
 -14  -1   9      581.17      516.50     63.37 o 
 -13  -1   9       16.63       24.89     31.40 o 
 -12  -1   9     1062.12     1139.56     98.82 o 
 -11  -1   9      837.45      751.68     47.36 o 
 -10  -1   9      722.89      827.51     46.82 o 
  -9  -1   9     1098.28     1107.31    101.02 o 
  -8  -1   9     4021.83     3872.29     83.12 o 
  -7  -1   9      478.57      485.76     26.70 o 
  -6  -1   9     4448.54     5061.29     72.48 o 
  -5  -1   9     8283.01     8042.57     90.29 o 
  -4  -1   9    10935.20    11173.45    115.27 o 
  -3  -1   9      855.18      703.16     15.98 o 
  -2  -1   9     1727.57     1683.38     27.50 o 
  -1  -1   9    10217.45    10368.61    102.21 o 
   0  -1   9    13689.34    12216.72    115.76 o 
   1  -1   9    22819.52    24108.83    180.59 o 
   2  -1   9    15470.29    14749.52    135.93 o 
   3  -1   9    13002.87    12034.64    132.43 o 
   4  -1   9      288.01      247.23     13.24 o 
   5  -1   9     4562.49     4451.08     82.27 o 
   6  -1   9        5.31        6.90      7.23 o 
   7  -1   9      330.42      333.15     22.04 o 
   8  -1   9      584.94      625.26     38.85 o 
   9  -1   9      916.46      942.81     61.63 o 
  10  -1   9       30.51       52.77     22.88 o 
  11  -1   9     1020.53      979.32    119.46 o 
  12  -1   9     1400.30     1353.44     78.82 o 
  13  -1   9     1442.38     1673.38    106.69 o 
  14  -1   9     2222.11     2352.01    133.82 o 
  15  -1   9     1050.58      863.77     84.48 o 
 -15   0   9      196.26      125.90     56.31 o 
 -14   0   9      482.71      547.30     77.67 o 
 -13   0   9      955.23      946.92     65.11 o 
 -12   0   9      644.71      697.42     81.37 o 
 -11   0   9     4027.33     4032.65    119.37 o 
 -10   0   9     6888.83     7419.74    165.42 o 
  -9   0   9     2154.74     1844.95     63.41 o 
  -8   0   9      144.08      194.83     21.89 o 
  -7   0   9     2492.40     2401.11     47.80 o 
  -6   0   9     7380.87     7436.67     93.09 o 
  -5   0   9    17408.63    18601.93    180.98 o 
  -4   0   9     5708.91     5001.88     62.21 o 
  -3   0   9    18774.53    18815.27    151.20 o 
  -2   0   9     5687.43     5372.46     62.73 o 
  -1   0   9      736.42      691.77     17.50 o 
   0   0   9       49.53       90.78      7.88 o 
   1   0   9     3845.67     4648.24     50.57 o 
   2   0   9     2387.12     2537.53     33.17 o 
   3   0   9     1521.07     1458.11     28.12 o 
   4   0   9     1965.87     2193.42     36.05 o 
   5   0   9     2318.93     2573.95     42.54 o 
   6   0   9     5791.06     5531.96     72.45 o 
   7   0   9     2607.83     2717.24     44.96 o 
   8   0   9    12159.66    12471.39    198.91 o 
   9   0   9     5592.63     5964.51    134.73 o 
  10   0   9     3752.48     3777.53    208.13 o 
  11   0   9      203.00      151.85     31.28 o 
  12   0   9     1352.49     1391.29     75.78 o 
  13   0   9     1067.88     1225.91     74.72 o 
  14   0   9      631.77      651.37     67.73 o 
  15   0   9      366.72      337.43     51.53 o 
 -15   1   9      900.91      828.28     94.76 o 
 -14   1   9      212.03      285.78     67.15 o 
 -13   1   9      722.17      714.22     94.19 o 
 -12   1   9      659.56      691.71     54.23 o 
 -11   1   9     2911.62     3115.52    111.11 o 
 -10   1   9     2829.72     2784.58     93.57 o 
  -9   1   9     1753.80     1813.57     61.02 o 
  -8   1   9      573.07      527.00     30.57 o 
  -7   1   9      331.35      344.22     20.59 o 
  -6   1   9      111.15      136.54     14.86 o 
  -5   1   9        6.83       -0.74      6.93 o 
  -4   1   9       99.76      113.39     11.95 o 
  -3   1   9      823.25      629.56     23.18 o 
  -2   1   9    14583.03    15586.78    129.25 o 
  -1   1   9     2486.22     2722.37     33.18 o 
   0   1   9     1408.26     1837.65     25.58 o 
   1   1   9     1330.35      876.84     19.01 o 
   2   1   9     6996.57     7382.80     77.17 o 
   3   1   9     3494.26     3095.17     45.52 o 
   4   1   9     1910.48     1895.32     33.72 o 
   5   1   9      204.07      128.32     11.48 o 
   6   1   9     2464.53     2606.00     44.58 o 
   7   1   9     3732.66     3861.58     63.96 o 
   8   1   9       25.52        1.39     10.42 o 
   9   1   9     3839.35     3790.60     99.43 o 
  10   1   9      246.79      147.77     31.92 o 
  11   1   9      598.08      590.95     42.54 o 
  12   1   9     1543.05     1508.55    176.49 o 
  13   1   9      782.66      787.57    190.07 o 
  14   1   9       92.07       54.22     31.62 o 
  15   1   9       18.64       49.62     37.27 o 
 -15   2   9      287.55      229.88     54.55 o 
 -14   2   9     1770.11     1970.60    237.03 o 
 -13   2   9     1963.94     2199.47    292.00 o 
 -12   2   9      112.39      115.69     36.67 o 
 -11   2   9      187.74      185.48     40.62 o 
 -10   2   9     2008.25     2059.33     79.61 o 
  -9   2   9      130.96      107.07     34.41 o 
  -8   2   9     4572.91     4627.13    103.35 o 
  -7   2   9     6250.03     6533.55    100.01 o 
  -6   2   9     1191.05     1129.03     48.28 o 
  -5   2   9      549.46      541.45     20.19 o 
  -4   2   9     1027.37     1065.06     25.25 o 
  -3   2   9     4701.77     4908.17     56.92 o 
  -2   2   9      766.87      690.18     15.57 o 
  -1   2   9     3686.78     3859.63     42.49 o 
   0   2   9    13547.09    13439.19    101.75 o 
   1   2   9     2328.15     2428.21     29.56 o 
   2   2   9      583.87      642.33     16.80 o 
   3   2   9        0.96       -0.82      5.92 o 
   4   2   9    10629.96    10884.98    115.24 o 
   5   2   9    11088.92    10453.02    119.24 o 
   6   2   9     5731.34     5671.44     75.84 o 
   7   2   9     6741.61     6947.97     97.34 o 
   8   2   9     1386.58     1351.74     40.32 o 
   9   2   9     1709.77     1647.83     56.19 o 
  10   2   9       10.23       -2.22     13.93 o 
  11   2   9      181.85      148.47     27.21 o 
  12   2   9     1726.63     1866.79    119.31 o 
  13   2   9        0.13       23.02     22.14 o 
  14   2   9       95.53      154.14     52.23 o 
  15   2   9      212.24      134.65     45.53 o 
 -15   3   9        7.24       -1.74     41.20 o 
 -14   3   9      918.49      772.56    103.99 o 
 -13   3   9      813.57      785.59     98.32 o 
 -12   3   9        0.51      -14.68     28.63 o 
 -11   3   9      194.56      175.31     40.37 o 
 -10   3   9      336.52      323.82     46.06 o 
  -9   3   9      835.92      824.14     51.24 o 
  -8   3   9     6373.71     6360.35    128.38 o 
  -7   3   9     3270.88     3465.83     97.62 o 
  -6   3   9    12944.49    12756.30    152.89 o 
  -5   3   9     4946.69     4855.11     70.24 o 
  -4   3   9      151.37      166.94     13.35 o 
  -3   3   9      311.38      325.73     12.54 o 
  -2   3   9      781.85      586.78     15.92 o 
  -1   3   9    27073.94    28592.00    212.03 o 
   0   3   9    38894.15    36869.57    276.24 o 
   1   3   9    19470.08    18728.04    145.93 o 
   2   3   9     6357.29     6797.04     69.82 o 
   3   3   9     1365.47      990.37     24.95 o 
   4   3   9      370.19      338.54     15.28 o 
   5   3   9     1062.81     1199.88     32.45 o 
   6   3   9     1315.95     1421.56     34.25 o 
   7   3   9     1514.19     1477.87     37.09 o 
   8   3   9       89.26       76.14     16.62 o 
   9   3   9      636.80      626.69     34.93 o 
  10   3   9     2841.06     2959.50     82.81 o 
  11   3   9     2449.26     2440.72     76.88 o 
  12   3   9     3571.86     4144.20    106.96 o 
  13   3   9     2499.49     2634.13     90.84 o 
  14   3   9      401.49      376.78     77.08 o 
  15   3   9      245.11      207.39     66.28 o 
 -15   4   9       80.08        0.09     48.42 o 
 -14   4   9      388.30      373.09     61.28 o 
 -13   4   9     2288.24     2361.22    122.54 o 
 -12   4   9     4117.78     4280.24    317.65 o 
 -11   4   9     1978.05     2028.29    105.67 o 
 -10   4   9     1323.97     1361.59     85.34 o 
  -9   4   9       70.75       79.22     29.36 o 
  -8   4   9     3015.53     2904.93    112.44 o 
  -7   4   9     1707.55     1702.89     72.42 o 
  -6   4   9     7287.28     8032.10    131.38 o 
  -5   4   9    14094.20    14042.26    143.16 o 
  -4   4   9      312.85      250.10     12.58 o 
  -3   4   9       97.96       73.71      7.01 o 
  -2   4   9     3676.44     3658.05     42.22 o 
  -1   4   9     7354.83     7680.45     69.05 o 
   0   4   9      173.33      126.01      8.65 o 
   1   4   9     4573.31     4999.77     50.14 o 
   2   4   9     2077.86     2086.53     31.51 o 
   3   4   9     4737.27     5263.55     66.19 o 
   4   4   9      471.77      468.20     21.00 o 
   5   4   9     2535.49     2331.42     43.34 o 
   6   4   9    15662.90    15934.94    164.60 o 
   7   4   9    11783.88    11897.08    161.93 o 
   8   4   9     3663.86     3677.02     82.58 o 
   9   4   9      416.19      406.29     42.93 o 
  10   4   9     1215.05     1172.85     54.50 o 
  11   4   9      386.54      440.88     38.55 o 
  12   4   9      288.05      183.83     43.75 o 
  13   4   9      531.84      655.60     68.01 o 
  14   4   9      104.71      115.31     28.24 o 
  15   4   9       41.09       40.52     30.87 o 
 -15   5   9        0.74       36.33     51.13 o 
 -14   5   9      162.17       55.66     42.52 o 
 -13   5   9      274.79      315.47     58.30 o 
 -12   5   9      291.89      233.34     89.31 o 
 -11   5   9      312.27      224.85     47.40 o 
 -10   5   9     1452.57     1275.85    124.31 o 
  -9   5   9       17.22      -20.83     20.83 o 
  -8   5   9     1689.97     1758.21    217.50 o 
  -7   5   9      446.01      343.58     38.54 o 
  -6   5   9      220.65      232.38     25.20 o 
  -5   5   9      924.82     1069.09     31.17 o 
  -4   5   9     2783.76     2725.80     44.49 o 
  -3   5   9        2.17        2.27      5.45 o 
  -2   5   9     3703.47     3819.47     47.03 o 
  -1   5   9     1341.35     1167.07     21.24 o 
   0   5   9     9212.05     9404.37     79.86 o 
   1   5   9     9110.01     8802.45     77.81 o 
   2   5   9     1318.63     1556.78     23.83 o 
   3   5   9      152.57      148.40     11.94 o 
   4   5   9     1953.44     1965.34     44.75 o 
   5   5   9     3387.03     3628.26     58.75 o 
   6   5   9      323.50      297.85     21.45 o 
   7   5   9       25.74       11.21     10.69 o 
   8   5   9       33.21       43.58     15.54 o 
   9   5   9      837.52      854.51     47.84 o 
  10   5   9     1357.82     1483.19     63.54 o 
  11   5   9      321.11      257.92     35.99 o 
  12   5   9       39.91       13.09     21.04 o 
  13   5   9      217.77      242.90     33.22 o 
  14   5   9      432.05      343.22     37.29 o 
  15   5   9        0.26        3.36     25.39 o 
 -14   6   9      241.12      211.38     71.66 o 
 -13   6   9      139.95      132.61     49.95 o 
 -12   6   9      121.10       28.09     36.74 o 
 -11   6   9      350.79      299.49     54.46 o 
 -10   6   9     1640.43     1562.47     98.27 o 
  -9   6   9      729.26      726.81    116.54 o 
  -8   6   9        7.57      -22.16     22.16 o 
  -7   6   9      511.19      480.41     73.08 o 
  -6   6   9      416.55      446.61     42.60 o 
  -5   6   9        0.97        6.03      9.27 o 
  -4   6   9       15.81       27.18      9.44 o 
  -3   6   9      759.65      706.45     18.77 o 
  -2   6   9     4436.93     4217.57     51.64 o 
  -1   6   9     5099.11     5421.66     58.83 o 
   0   6   9     1466.72     1350.28     33.17 o 
   1   6   9      520.83      542.03     16.77 o 
   2   6   9     3061.30     2868.72     38.03 o 
   3   6   9     4310.27     4108.13     58.73 o 
   4   6   9    10979.88    10840.19    121.61 o 
   5   6   9     8749.93     8725.27    131.42 o 
   6   6   9     2373.77     2330.42     58.85 o 
   7   6   9       13.07        7.75     14.30 o 
   8   6   9        3.78        9.72     14.98 o 
   9   6   9      648.69      491.77     51.70 o 
  10   6   9      312.87      333.21     38.32 o 
  11   6   9      635.20      505.79     44.04 o 
  12   6   9       43.82       68.64     24.61 o 
  13   6   9      222.35      301.29     36.46 o 
  14   6   9       43.84       25.07     25.59 o 
  15   6   9      455.20      455.71     54.40 o 
 -14   7   9        3.22      -33.39     43.83 o 
 -13   7   9        7.26       13.06     39.29 o 
 -12   7   9        3.29      -14.63     33.02 o 
 -11   7   9        8.09       70.30     40.32 o 
 -10   7   9     1078.85     1186.05     91.94 o 
  -9   7   9     4877.19     5053.14    182.63 o 
  -8   7   9     6798.18     6482.66    207.24 o 
  -7   7   9     3121.24     3296.07    240.56 o 
  -6   7   9     1218.46     1347.18     69.52 o 
  -5   7   9     2165.86     2040.93     57.28 o 
  -4   7   9      264.75      270.91     15.86 o 
  -3   7   9     9878.43     9503.55    107.98 o 
  -2   7   9    17032.04    17722.96    150.46 o 
  -1   7   9    15250.50    15358.67    141.30 o 
   0   7   9    10776.02    10623.84    101.76 o 
   1   7   9     2048.70     1840.08     33.85 o 
   2   7   9     6667.84     6518.40     72.61 o 
   3   7   9     4717.27     4752.80     57.96 o 
   4   7   9      224.61      196.74     21.37 o 
   5   7   9     1684.00     1509.71     48.20 o 
   6   7   9      794.89      824.65     42.00 o 
   7   7   9      133.84      168.20     28.37 o 
   8   7   9     3463.48     3239.07     94.18 o 
   9   7   9     4874.58     4555.72    117.29 o 
  10   7   9     5970.27     6216.65    145.41 o 
  11   7   9     2235.65     2417.45     80.97 o 
  12   7   9     1478.67     1496.18     68.47 o 
  13   7   9     1099.05     1196.67     82.24 o 
  14   7   9      105.29      151.28     34.49 o 
 -14   8   9     1957.97     2232.19    175.46 o 
 -13   8   9     1151.63     1171.16    132.23 o 
 -12   8   9      747.39      677.77     83.27 o 
 -11   8   9      107.68      137.60     49.50 o 
 -10   8   9      177.84      127.78     45.90 o 
  -9   8   9     1269.52     1252.22     95.36 o 
  -8   8   9     6605.91     7086.49    226.72 o 
  -7   8   9     3920.10     3861.46    221.17 o 
  -6   8   9     1951.87     1963.49     78.61 o 
  -5   8   9     1179.80     1117.09     49.56 o 
  -4   8   9     1621.26     1783.86     51.07 o 
  -3   8   9     2420.66     2392.50     50.34 o 
  -2   8   9     1297.84     1316.40     32.72 o 
  -1   8   9     1325.83     1526.52     30.29 o 
   0   8   9     6088.44     5712.60     66.70 o 
   1   8   9      512.96      501.74     20.50 o 
   2   8   9      213.11      193.31     20.81 o 
   3   8   9     4917.76     4786.90     74.82 o 
   4   8   9     3586.41     3792.34     76.35 o 
   5   8   9     6733.86     6894.21    129.11 o 
   6   8   9     5727.47     5671.01    178.47 o 
   7   8   9     1867.56     1803.26     94.61 o 
   8   8   9       40.78        7.06     17.80 o 
   9   8   9        1.18       -5.14     17.90 o 
  10   8   9      309.63      360.41     38.08 o 
  11   8   9      790.67      781.15     53.59 o 
  12   8   9      114.56      102.33     28.47 o 
  13   8   9       12.96       -7.99     24.34 o 
  14   8   9       51.65       31.74     34.48 o 
 -13   9   9      371.84      395.53     99.93 o 
 -12   9   9        1.95      -31.34     38.61 o 
 -11   9   9       44.00       24.27     46.59 o 
 -10   9   9        0.36      -14.15     34.09 o 
  -9   9   9      169.46      135.00     48.49 o 
  -8   9   9      118.66      100.90     51.70 o 
  -7   9   9     1146.14     1345.69     96.34 o 
  -6   9   9     1735.22     1667.10     90.55 o 
  -5   9   9      299.49      339.59     30.59 o 
  -4   9   9        1.46       -0.37     11.27 o 
  -3   9   9       55.94       62.30     16.31 o 
  -2   9   9     2019.42     1933.96     50.28 o 
  -1   9   9     2385.42     2490.73     53.27 o 
   0   9   9     2607.16     2575.99     48.06 o 
   1   9   9      309.71      371.75     21.78 o 
   2   9   9     3412.27     3385.82     63.26 o 
   3   9   9      609.17      628.04     29.37 o 
   4   9   9       10.77        3.46     13.21 o 
   5   9   9       32.28       30.27     20.36 o 
   6   9   9      366.92      357.17     39.83 o 
   7   9   9      184.21      152.18     31.40 o 
   8   9   9      329.55      377.74     44.43 o 
   9   9   9      386.28      376.44     45.78 o 
  10   9   9        0.41      -16.34     23.86 o 
  11   9   9      293.86      253.84     55.17 o 
  12   9   9      104.74       51.50     43.85 o 
  13   9   9       78.22       20.22     32.50 o 
 -12  10   9      648.57      555.51    113.96 o 
 -11  10   9      213.91      262.86     63.19 o 
 -10  10   9      121.14      163.10     84.50 o 
  -9  10   9        2.45      -23.22     34.97 o 
  -8  10   9      135.22      173.13     51.88 o 
  -7  10   9       28.54       -5.64     32.69 o 
  -6  10   9       51.15       38.35     28.54 o 
  -5  10   9       75.34       85.62     22.99 o 
  -4  10   9     2064.83     1856.15    104.02 o 
  -3  10   9     2464.58     2483.32     63.41 o 
  -2  10   9     1690.24     1909.91     59.84 o 
  -1  10   9      102.38      108.17     20.27 o 
   0  10   9      392.09      400.53     28.64 o 
   1  10   9      617.57      483.99     25.31 o 
   2  10   9     2175.55     2502.36     54.48 o 
   3  10   9     1836.13     1772.30     58.42 o 
   4  10   9     1549.02     1669.64     58.07 o 
   5  10   9      119.49      146.70     28.83 o 
   6  10   9      239.20      259.89     40.98 o 
   7  10   9      224.78      191.23     35.62 o 
   8  10   9       29.71       -7.84     22.15 o 
   9  10   9      631.19      583.67     58.60 o 
  10  10   9       39.75       91.98     35.34 o 
  11  10   9        2.22        3.01     29.73 o 
  12  10   9       35.98       16.00     31.23 o 
  13  10   9      177.56       11.05     73.74 o 
 -12  11   9        0.66       -5.24     67.22 o 
 -11  11   9      700.44      858.26    152.51 o 
 -10  11   9     1916.82     2236.38    144.53 o 
  -9  11   9     2541.46     2677.06    150.02 o 
  -8  11   9     2541.16     2677.01    232.93 o 
  -7  11   9      385.48      291.10     45.19 o 
  -6  11   9       16.22       -7.82     20.63 o 
  -5  11   9     1752.17     1661.57     86.83 o 
  -4  11   9     1466.88     1475.38     62.75 o 
  -3  11   9     2637.61     2727.04     76.02 o 
  -2  11   9     1073.47      899.80     70.94 o 
  -1  11   9     1858.28     1875.09     69.89 o 
   0  11   9     1581.35     1760.05     65.86 o 
   1  11   9      545.15      453.50     27.24 o 
   2  11   9      931.95      921.41     49.06 o 
   3  11   9     2232.29     2359.84     69.88 o 
   4  11   9     2215.67     2205.03     70.22 o 
   5  11   9      197.44      139.15     30.61 o 
   6  11   9      101.78       23.97     24.27 o 
   7  11   9     1462.26     1535.25    115.98 o 
   8  11   9     1838.95     2030.27    130.75 o 
   9  11   9     3513.17     3497.96    123.42 o 
  10  11   9     3683.31     3954.31    135.63 o 
  11  11   9     2600.87     2988.73    122.32 o 
  12  11   9      138.63       26.55     38.05 o 
 -11  12   9      226.16      244.97     90.31 o 
 -10  12   9      717.79      667.90    114.09 o 
  -9  12   9      983.72      804.10     99.40 o 
  -8  12   9      113.54       66.00     85.43 o 
  -7  12   9      168.09      164.26     43.09 o 
  -6  12   9     1147.69     1107.71     62.73 o 
  -5  12   9     1192.28     1279.62     72.27 o 
  -4  12   9      918.27     1029.37     74.77 o 
  -3  12   9     1619.22     1500.84    105.71 o 
  -2  12   9      624.92      542.02     58.13 o 
  -1  12   9      523.42      557.34     44.29 o 
   0  12   9       89.93       50.55     23.69 o 
   1  12   9      688.78      672.00     43.86 o 
   2  12   9     2331.17     2216.90     93.55 o 
   3  12   9     2715.16     2879.57     99.53 o 
   4  12   9     4367.76     4591.82    112.33 o 
   5  12   9     2700.25     2491.63     85.50 o 
   6  12   9      698.24      721.43     60.44 o 
   7  12   9      211.22      175.05     38.34 o 
   8  12   9      227.48      204.30     42.59 o 
   9  12   9      468.35      504.89    111.01 o 
  10  12   9       78.62      103.07     39.98 o 
  11  12   9        0.51       -1.31     34.47 o 
  -9  13   9      273.01      309.35     76.82 o 
  -8  13   9      846.41      939.58     79.29 o 
  -7  13   9      628.52      552.04     97.05 o 
  -6  13   9       72.16       87.44     40.75 o 
  -5  13   9       12.31       43.56     34.52 o 
  -4  13   9      146.46      157.59     41.31 o 
  -3  13   9     1064.35     1070.62     58.60 o 
  -2  13   9     1295.77     1537.66     69.68 o 
  -1  13   9      167.68      126.43     29.88 o 
   0  13   9       80.00       30.67     26.48 o 
   1  13   9      234.53      161.86     34.38 o 
   2  13   9       46.39       25.69     32.74 o 
   3  13   9      478.32      489.97     51.92 o 
   4  13   9      108.65       92.71     25.24 o 
   5  13   9      164.92      123.57     29.93 o 
   6  13   9      386.21      373.88     67.91 o 
   7  13   9       95.62       57.81     31.51 o 
   8  13   9       19.18       -8.36     28.22 o 
   9  13   9       90.00       48.93     38.19 o 
  10  13   9        0.29       16.97     35.91 o 
  -8  14   9      447.38      524.62    107.39 o 
  -7  14   9      245.34      241.15     83.78 o 
  -6  14   9     1571.65     1784.20    109.13 o 
  -5  14   9      593.53      573.75     69.39 o 
  -4  14   9      342.71      409.83     60.38 o 
  -3  14   9      710.58      725.10     70.71 o 
  -2  14   9      331.03      331.25     40.82 o 
  -1  14   9      254.63      302.46     62.99 o 
   0  14   9      665.52      674.68     50.39 o 
   1  14   9     1099.69      961.40     70.22 o 
   2  14   9       46.07      -22.37     43.99 o 
   3  14   9       22.28        7.73     50.36 o 
   4  14   9        7.78       33.29     40.45 o 
   5  14   9        4.30       -4.99     24.50 o 
   6  14   9       57.18       55.46     33.99 o 
   7  14   9      316.21      289.87     49.07 o 
   8  14   9       59.87       24.12     35.73 o 
  -6  15   9      171.87      138.23     71.48 o 
  -5  15   9       30.21       57.21     62.17 o 
  -4  15   9      710.06      548.30     97.88 o 
  -3  15   9      703.94      854.03    108.94 o 
  -2  15   9      536.17      400.87     57.54 o 
  -1  15   9      283.44      185.80     49.83 o 
   0  15   9      113.08       98.50     32.85 o 
   1  15   9      729.15      731.42     86.81 o 
   2  15   9     1485.55     1002.45    120.27 o 
   3  15   9      397.64      579.42    102.32 o 
   4  15   9        5.10      -23.06     56.05 o 
   5  15   9      146.21       61.36     68.33 o 
   6  15   9      477.29      333.89     51.19 o 
   7  15   9     1410.85     1340.03    104.03 o 
  -4  16   9     1528.17     1578.06    150.20 o 
  -3  16   9     1248.02     1615.37    144.55 o 
  -2  16   9      265.43      214.97     52.87 o 
  -1  16   9       92.35       37.64     44.44 o 
   0  16   9       48.66      -10.52     53.92 o 
   1  16   9      677.25      374.22     92.52 o 
   2  16   9     1628.99     1756.73    157.01 o 
   3  16   9     1139.25     1360.65    144.07 o 
   4  16   9      763.63      695.02    116.64 o 
  -2 -14  10        1.43       -9.59     48.93 o 
  -1 -14  10       18.01       23.18     64.55 o 
   0 -14  10       46.54       30.84     62.62 o 
   1 -14  10       54.33       63.66     43.48 o 
   2 -14  10      175.16      152.26     78.63 o 
  -6 -13  10       23.43       75.72     45.78 o 
  -5 -13  10      173.22      160.89     60.73 o 
  -4 -13  10      329.41      420.72     77.47 o 
  -3 -13  10     1191.17     1142.50    104.81 o 
  -2 -13  10     2923.66     3115.72    154.40 o 
  -1 -13  10     1970.24     2161.13     93.88 o 
   0 -13  10     1628.17     1796.70     87.07 o 
   1 -13  10      500.44      458.35     60.20 o 
   2 -13  10       73.53      102.17     42.37 o 
   3 -13  10      331.70      306.82     82.37 o 
   4 -13  10      222.52      171.28     75.81 o 
   5 -13  10      798.16     1018.14    130.98 o 
  -8 -12  10      727.35      752.13    170.26 o 
  -7 -12  10     1413.58     1555.11    137.99 o 
  -6 -12  10     1196.71     1335.60     95.04 o 
  -5 -12  10      110.31      134.41     53.40 o 
  -4 -12  10       37.28       33.69     51.91 o 
  -3 -12  10       34.98       36.68     40.68 o 
  -2 -12  10      264.42      225.53     37.87 o 
  -1 -12  10        5.76        2.07     23.03 o 
   0 -12  10        4.40       11.89     22.51 o 
   1 -12  10      209.61      127.45     31.55 o 
   2 -12  10      114.30      113.71     56.02 o 
   3 -12  10        7.58      -38.59     38.59 o 
   4 -12  10        9.73       37.77     35.86 o 
   5 -12  10      878.94      677.94     76.09 o 
   6 -12  10     1287.23     1233.30    151.57 o 
   7 -12  10      363.54      411.61     98.75 o 
  -9 -11  10      275.28      195.05     67.13 o 
  -8 -11  10      347.57      487.65     89.79 o 
  -7 -11  10        2.92      -21.75     35.36 o 
  -6 -11  10       72.61       96.02     37.05 o 
  -5 -11  10       48.43       58.34     35.24 o 
  -4 -11  10        1.25       13.77     29.96 o 
  -3 -11  10      162.61      104.37     35.38 o 
  -2 -11  10      122.46      126.22     31.63 o 
  -1 -11  10      465.27      481.39     39.20 o 
   0 -11  10      407.56      476.00     41.27 o 
   1 -11  10      506.92      498.54     42.12 o 
   2 -11  10      166.32      153.66     29.85 o 
   3 -11  10      274.37      221.44     46.49 o 
   4 -11  10      211.20      176.51     45.81 o 
   5 -11  10        0.39       24.88     36.36 o 
   6 -11  10      178.97      277.97     80.43 o 
   7 -11  10       69.17      107.01     72.85 o 
   8 -11  10      289.09      200.27     76.58 o 
   9 -11  10        7.53      -36.59     74.00 o 
 -10 -10  10     1058.72      983.78    194.55 o 
  -9 -10  10      719.02      447.50    104.95 o 
  -8 -10  10       37.43       30.84     40.18 o 
  -7 -10  10       24.67       30.66     37.44 o 
  -6 -10  10        0.24       -8.65     26.36 o 
  -5 -10  10       71.16      138.62     38.23 o 
  -4 -10  10       15.36       45.32     30.22 o 
  -3 -10  10       50.12       55.83     24.51 o 
  -2 -10  10       34.35       24.27     16.81 o 
  -1 -10  10      162.98      207.16     42.34 o 
   0 -10  10        0.48       -8.66     17.88 o 
   1 -10  10     4601.80     4772.84    112.13 o 
   2 -10  10     4430.10     4689.73    110.70 o 
   3 -10  10     2064.34     1932.98     66.21 o 
   4 -10  10     2803.41     3112.23    129.02 o 
   5 -10  10      504.55      553.76     63.79 o 
   6 -10  10       21.29       -5.28     37.52 o 
   7 -10  10      149.46      116.05     48.97 o 
   8 -10  10      611.77      597.04    120.65 o 
   9 -10  10      520.97      490.77    115.20 o 
  10 -10  10      324.53      559.60    125.56 o 
 -11  -9  10     1323.81     1280.38    131.09 o 
 -10  -9  10      476.64      391.06     68.34 o 
  -9  -9  10      361.86      432.99     66.23 o 
  -8  -9  10      365.01      334.99     61.73 o 
  -7  -9  10      166.88      183.83     47.74 o 
  -6  -9  10        2.94      -24.59     26.57 o 
  -5  -9  10     3489.46     3964.52    130.68 o 
  -4  -9  10     9291.87    10234.65    229.42 o 
  -3  -9  10     7085.05     7164.33    140.45 o 
  -2  -9  10     5170.35     5873.95    157.42 o 
  -1  -9  10     3614.02     3842.99    119.80 o 
   0  -9  10      193.14      260.45     36.04 o 
   1  -9  10       68.78       32.07     18.47 o 
   2  -9  10     1028.65     1009.27     49.61 o 
   3  -9  10     1768.30     2001.72     65.07 o 
   4  -9  10      712.45      628.03    195.76 o 
   5  -9  10       30.10       21.75     26.79 o 
   6  -9  10      311.69      276.86     54.02 o 
   7  -9  10      208.62      168.35     71.66 o 
   8  -9  10      803.79      694.15    114.45 o 
   9  -9  10     2073.25     2119.53    186.33 o 
  10  -9  10      982.56     1055.32    142.82 o 
  11  -9  10      501.64      425.34    107.97 o 
 -12  -8  10       33.39       54.30     57.10 o 
 -11  -8  10      284.37      279.39     70.50 o 
 -10  -8  10     1224.53     1085.06    172.65 o 
  -9  -8  10     3205.01     3665.89    150.53 o 
  -8  -8  10     3700.91     3762.00    153.45 o 
  -7  -8  10      561.16      428.41     59.38 o 
  -6  -8  10      642.57      576.28     62.51 o 
  -5  -8  10       71.42       46.01     26.03 o 
  -4  -8  10      976.41      897.07     92.99 o 
  -3  -8  10      530.06      446.63     28.67 o 
  -2  -8  10      418.50      450.96     42.66 o 
  -1  -8  10      774.55      677.30     48.36 o 
   0  -8  10       54.72       13.01     13.96 o 
   1  -8  10     3280.20     3271.57    107.17 o 
   2  -8  10     1080.71      963.58     46.36 o 
   3  -8  10     3376.97     3267.56     74.96 o 
   4  -8  10     1826.90     1781.78     66.49 o 
   5  -8  10     2128.91     2206.55     85.51 o 
   6  -8  10      238.64      219.95     45.96 o 
   7  -8  10        1.68       -9.50     36.77 o 
   8  -8  10       64.16       40.16     53.89 o 
   9  -8  10     1265.28     1580.52    154.49 o 
  10  -8  10     1673.38     2048.30    173.69 o 
  11  -8  10      217.57      136.77     75.94 o 
  12  -8  10       10.05       24.23     60.38 o 
 -13  -7  10      899.64      744.36    105.81 o 
 -12  -7  10        0.03       25.42     46.29 o 
 -11  -7  10      751.92      563.28     74.43 o 
 -10  -7  10      217.50      280.35     55.39 o 
  -9  -7  10       34.08       -4.92     29.81 o 
  -8  -7  10      426.47      439.17    122.43 o 
  -7  -7  10      268.21      169.39     68.27 o 
  -6  -7  10      221.33      257.60     43.66 o 
  -5  -7  10     1355.51     1318.64     63.32 o 
  -4  -7  10      349.12      434.56     34.73 o 
  -3  -7  10      947.67      993.80     35.68 o 
  -2  -7  10      474.95      473.08     30.21 o 
  -1  -7  10     1522.44     1732.06     55.49 o 
   0  -7  10     1355.41     1416.63     66.17 o 
   1  -7  10     1486.39     1470.45     53.70 o 
   2  -7  10      507.65      406.50     26.95 o 
   3  -7  10     1733.45     1845.09     56.59 o 
   4  -7  10      755.63      816.80     58.89 o 
   5  -7  10       83.06      133.50     28.58 o 
   6  -7  10      371.15      297.43     39.62 o 
   7  -7  10       92.63       72.29     49.35 o 
   8  -7  10      637.72      674.68     99.18 o 
   9  -7  10     1361.32     1299.00    131.96 o 
  10  -7  10       14.38       65.94     54.14 o 
  11  -7  10      537.41      449.69     94.46 o 
  12  -7  10      310.15      331.71     89.90 o 
  13  -7  10      237.88      140.26     74.23 o 
 -13  -6  10       29.60       35.65     46.68 o 
 -12  -6  10     1345.83     1301.19    289.68 o 
 -11  -6  10      559.36      543.29     71.70 o 
 -10  -6  10      260.41      167.07     44.47 o 
  -9  -6  10      195.97      150.10     41.31 o 
  -8  -6  10      367.64      386.94     54.15 o 
  -7  -6  10     1093.65      984.43     74.40 o 
  -6  -6  10      122.51       52.38     27.82 o 
  -5  -6  10     1326.47     1305.64     54.55 o 
  -4  -6  10     1057.37     1137.16     43.96 o 
  -3  -6  10     2709.25     2397.11     44.16 o 
  -2  -6  10       59.23      184.55     16.26 o 
  -1  -6  10     6196.69     6514.92     88.46 o 
   0  -6  10      504.29      518.29     22.97 o 
   1  -6  10     6962.28     6672.94     92.90 o 
   2  -6  10     5413.96     5735.86     87.14 o 
   3  -6  10     7085.87     7362.88    107.31 o 
   4  -6  10      997.76      836.86     51.82 o 
   5  -6  10     1563.30     1421.81     83.34 o 
   7  -6  10      180.90      132.33     38.30 o 
   8  -6  10      191.82       45.58     43.42 o 
   9  -6  10     1080.71     1081.53    114.00 o 
  10  -6  10      243.91      108.72     61.22 o 
  11  -6  10      924.94      857.23    111.64 o 
  12  -6  10      391.55      365.29     84.76 o 
  13  -6  10      349.31      248.94     78.31 o 
 -14  -5  10      194.91      167.58     76.77 o 
 -13  -5  10     1615.90     1821.02    139.85 o 
 -12  -5  10      524.66      877.54    142.86 o 
 -11  -5  10     2079.69     2221.00    208.69 o 
 -10  -5  10      852.11      871.80     78.43 o 
  -9  -5  10     1801.10     1788.48    132.76 o 
  -8  -5  10     1600.77     1546.03     89.83 o 
  -7  -5  10      751.79      709.67     78.02 o 
  -6  -5  10     4298.65     4788.38    248.46 o 
  -5  -5  10     5976.54     5974.71    139.27 o 
  -4  -5  10    12525.60    12468.68    171.56 o 
  -3  -5  10     9191.06    10052.07    115.18 o 
  -2  -5  10     7443.25     6948.62     83.03 o 
  -1  -5  10     1294.99     1337.65     32.45 o 
   0  -5  10      595.39      497.68     18.42 o 
   1  -5  10     2473.31     2524.14     43.40 o 
   2  -5  10        6.56       25.30      9.85 o 
   3  -5  10      559.06      546.57     25.42 o 
   4  -5  10     3395.83     3341.09     80.28 o 
   5  -5  10       63.19       97.94     21.00 o 
   6  -5  10     3152.07     3265.73    126.10 o 
   8  -5  10     2428.17     2435.43    209.01 o 
   9  -5  10     2579.67     3060.81    175.59 o 
  10  -5  10     3385.30     3190.82    184.88 o 
  11  -5  10        2.95        0.10     38.44 o 
  12  -5  10      204.45      188.55     63.24 o 
  13  -5  10     1411.64     1589.45    141.49 o 
  14  -5  10     1855.45     2029.26    161.10 o 
 -14  -4  10      778.13      747.64     83.66 o 
 -13  -4  10       52.51       41.16     33.23 o 
 -12  -4  10      451.74      333.30     67.00 o 
 -11  -4  10     5943.59     6725.99    294.47 o 
 -10  -4  10     2175.60     2128.04    107.56 o 
  -9  -4  10     3481.96     3605.19    132.51 o 
  -8  -4  10     1883.78     1771.30     88.13 o 
  -7  -4  10      360.30      314.01     37.93 o 
  -6  -4  10      122.48       93.88     20.38 o 
  -5  -4  10     2593.73     2244.59     62.17 o 
  -4  -4  10        0.66       10.53     11.20 o 
  -3  -4  10       11.13        8.19      6.85 o 
  -2  -4  10     3268.74     2932.00     54.93 o 
  -1  -4  10      383.95      304.86     14.52 o 
   0  -4  10     3451.22     3376.91     44.63 o 
   1  -4  10     3962.99     4012.61     54.62 o 
   2  -4  10    17922.01    17863.40    169.11 o 
   3  -4  10     8744.52     8957.95    120.88 o 
   4  -4  10      473.48      421.74     27.10 o 
   5  -4  10     2741.18     2634.59     63.95 o 
   6  -4  10       85.91      107.95     25.02 o 
   7  -4  10     5772.59     5889.42    178.44 o 
   9  -4  10     1766.28     1791.35     95.03 o 
  10  -4  10      627.40      498.56     74.33 o 
  11  -4  10       22.66       -3.83     32.67 o 
  12  -4  10      207.40      176.49     59.58 o 
  13  -4  10       12.25       22.31     45.10 o 
  14  -4  10       24.15       58.01     51.35 o 
 -15  -3  10      790.05      852.73     97.17 o 
 -14  -3  10       36.42       19.13     39.11 o 
 -13  -3  10       53.44      132.73     44.83 o 
 -12  -3  10        1.29       -4.95     24.13 o 
 -11  -3  10       19.57       -6.02     43.07 o 
 -10  -3  10      763.25      691.07    118.04 o 
  -9  -3  10        0.90        6.63     19.39 o 
  -8  -3  10      868.58      770.34     52.61 o 
  -7  -3  10     6696.50     6271.16    183.17 o 
  -6  -3  10      193.29       69.35     18.43 o 
  -5  -3  10     1728.53     2023.59     56.88 o 
  -4  -3  10     2994.87     3062.04     50.76 o 
  -3  -3  10     5410.18     5285.62     66.06 o 
  -2  -3  10      168.47      200.19     13.00 o 
  -1  -3  10      602.41      623.89     18.32 o 
   0  -3  10     2314.97     2136.21     36.85 o 
   1  -3  10     2360.20     2001.48     36.13 o 
   2  -3  10     4629.02     4759.94     54.15 o 
   3  -3  10      124.75       87.06     15.08 o 
   4  -3  10       14.38       22.54     10.33 o 
   5  -3  10      641.49      619.12     40.41 o 
   6  -3  10     8472.35     8793.70    158.23 o 
   7  -3  10     2769.21     2670.70    107.47 o 
   8  -3  10        7.06       27.98     23.70 o 
   9  -3  10      212.90      193.83     38.96 o 
  10  -3  10      377.72      569.28     73.37 o 
  11  -3  10      895.85      901.03     89.74 o 
  12  -3  10      356.24      362.03     65.56 o 
  13  -3  10      455.47      448.47     74.81 o 
  14  -3  10       19.34       60.33     46.59 o 
 -15  -2  10       91.79       83.59     64.14 o 
 -14  -2  10      718.70      809.40     80.78 o 
 -13  -2  10      256.58      206.69     50.76 o 
 -12  -2  10      654.32      696.85     95.79 o 
 -11  -2  10      502.49      563.39     50.77 o 
 -10  -2  10      271.45      275.83     32.94 o 
  -9  -2  10       40.30       15.58     20.48 o 
  -8  -2  10      394.28      284.01     59.11 o 
  -7  -2  10       70.75       56.22     17.90 o 
  -6  -2  10     8181.73     8572.09    136.31 o 
  -5  -2  10     8984.93     8332.07    103.68 o 
  -4  -2  10       49.52       55.61      9.33 o 
  -3  -2  10      984.38      910.38     17.06 o 
  -2  -2  10       34.24       73.53      7.99 o 
  -1  -2  10    10106.11     9794.62     97.37 o 
   0  -2  10    11905.83    11748.95    110.44 o 
   1  -2  10    20295.09    19871.14    170.59 o 
   2  -2  10    16381.32    16466.71    145.08 o 
   3  -2  10       59.55       61.97     10.69 o 
   4  -2  10      460.17      391.62     20.88 o 
   5  -2  10      182.20      177.11     18.41 o 
   6  -2  10     2720.17     2814.49     91.86 o 
   7  -2  10      873.29      830.94     41.32 o 
   8  -2  10       28.97       41.44     23.26 o 
   9  -2  10      260.04      152.81     34.54 o 
  10  -2  10      418.83      393.79     48.87 o 
  11  -2  10      951.47      997.94     89.90 o 
  12  -2  10     3339.00     3681.33    179.42 o 
  13  -2  10      827.18      824.86     88.11 o 
  14  -2  10      894.22      814.37     89.91 o 
  15  -2  10      463.34      396.64     71.96 o 
 -15  -1  10       40.79      -23.24     49.10 o 
 -14  -1  10      114.28       99.81     50.12 o 
 -13  -1  10     2051.05     2179.09    111.57 o 
 -12  -1  10     2544.00     2894.41    125.30 o 
 -11  -1  10     4720.96     4637.18    192.68 o 
 -10  -1  10     2230.84     2237.81    111.07 o 
  -9  -1  10      175.68      123.26     23.50 o 
  -8  -1  10      447.70      513.03     36.92 o 
  -7  -1  10     1661.91     1925.76     52.81 o 
  -6  -1  10     7225.31     7270.54    101.61 o 
  -5  -1  10    14808.71    15641.68    154.12 o 
  -4  -1  10    16343.75    15427.88    151.03 o 
  -3  -1  10     3265.93     3320.81     36.11 o 
  -2  -1  10     3495.67     3319.41     44.37 o 
  -1  -1  10      690.65      708.78     19.91 o 
   0  -1  10      218.91      110.78     11.87 o 
   1  -1  10     1685.89     1381.61     24.39 o 
   2  -1  10      566.91      574.98     16.30 o 
   3  -1  10       35.98       40.91      7.59 o 
   4  -1  10     6074.68     5423.15     77.55 o 
   5  -1  10     3343.18     3551.68     68.19 o 
   6  -1  10     3988.21     4058.07     63.99 o 
   7  -1  10    14674.95    14134.25    222.83 o 
   8  -1  10     2137.49     2191.95    101.98 o 
   9  -1  10     2920.13     3304.08     96.55 o 
  10  -1  10       63.94       63.35     35.26 o 
  11  -1  10     1601.98     1920.11    225.38 o 
  12  -1  10      961.20      897.51    104.01 o 
  13  -1  10      509.48      539.72     68.46 o 
  14  -1  10     1099.48     1059.56     95.14 o 
  15  -1  10     1016.62     1018.60     98.47 o 
 -15   0  10      382.94      515.45     84.06 o 
 -14   0  10      110.40       73.03     50.83 o 
 -13   0  10     1310.39     1456.26     84.16 o 
 -12   0  10      971.36      900.76    124.60 o 
 -11   0  10     2414.40     2627.60    135.35 o 
 -10   0  10     4824.05     4832.63    131.89 o 
  -9   0  10        7.75       18.15     16.39 o 
  -8   0  10      832.90      999.53     59.94 o 
  -7   0  10     3082.36     3028.95     66.74 o 
  -6   0  10      964.38      995.88     32.18 o 
  -5   0  10     2337.48     2346.15     42.76 o 
  -4   0  10     3004.58     2948.37     45.91 o 
  -3   0  10      954.32     1334.53     22.21 o 
  -2   0  10     5251.05     5799.57     61.51 o 
  -1   0  10     4494.87     3813.44     46.27 o 
   0   0  10    15172.33    15229.80    122.79 o 
   1   0  10     9071.53     8157.78     81.08 o 
   2   0  10    21210.62    20451.15    170.73 o 
   3   0  10    25338.23    26293.63    260.91 o 
   4   0  10      381.94      292.88     14.33 o 
   5   0  10     4982.97     5087.85     69.11 o 
   6   0  10     1468.97     1547.21     33.40 o 
   7   0  10     3457.44     3474.30     70.24 o 
   8   0  10        9.33       -1.77     14.29 o 
   9   0  10     1421.83     1550.90     75.54 o 
  10   0  10      913.23      885.96     50.26 o 
  11   0  10      122.09      142.53     32.69 o 
  12   0  10      170.96      230.00     41.14 o 
  13   0  10      442.10      441.10     98.42 o 
  14   0  10      367.34      324.34     59.20 o 
  15   0  10      192.61      247.64     55.33 o 
 -15   1  10       15.78       -7.82     47.15 o 
 -14   1  10       13.12       58.44     39.88 o 
 -13   1  10      225.18      226.56     49.31 o 
 -12   1  10      161.60       87.47     31.50 o 
 -11   1  10       28.51        5.67     22.10 o 
 -10   1  10      117.35       98.59     26.95 o 
  -9   1  10      586.72      558.93     45.41 o 
  -8   1  10      131.00       89.80     18.86 o 
  -7   1  10      109.53      143.27     19.54 o 
  -6   1  10     5491.64     5711.74     97.95 o 
  -5   1  10    14288.22    14006.74    152.10 o
[truncated: 496,502 more chars]
